# Supplementary material for: Prevalence of mutations associated with tolerance to chlorhexidine and other cationic biocides among Proteus mirabilis clinical isolates
Source: Microbiology (Reading). 2025 Jul 22;171(7):001580. doi: 10.1099/mic.0.001580 (PMC12304739; doi:10.1099/mic.0.001580)
Supplement: Table S1. [file mic-171-01580-s001.xlsx]

## Sheet: Isolate origins
Strain	Origin	Year	Illumina Raw Read Accession	Source
RS1	UTI	2010	SRR9693353	Strains from Bristol Royal Infirmary or Royal Brighton and Sussex Hospital, Pelling et al. (2019)
RS6	UTI	2010	SRR9693352
RS17	UTI	2010	SRR9693355
RS18	UTI	2010	SRR9693354
RS28	CAUTI	2010	SRR9693357
RS40	CAUTI	2010	SRR9693356
RS47	CAUTI	2010	SRR9693348
RS50A	CAUTI	2010	SRR9693349
B2	UTI	2010	SRR9693351
B4	UTI	2010	SRR9693350
RS2	UTI	2010	SRR30490289	Strains from Bristol Royal Infirmary or Royal Brighton and Sussex Hospital, sequenced as part of this project
RS3	UTI	2010	SRR30490288
RS4	UTI	2010	SRR30490277
RS5	UTI	2010	SRR30490266
RS7	UTI	2010	SRR30490258
RS8	UTI	2010	SRR30490257
RS10	UTI	2010	SRS22848851
RS9	UTI	2010	SRR30490256
RS11	UTI	2010	SRR30490255
RS12	UTI	2010	SRR30490254
RS13	UTI	2010	SRR30490253
RS14	UTI	2010	SRR30490287
RS15	UTI	2010	SRR30490286
RS16	UTI	2010	SRR30490285
RS19	UTI	2010	SRR30490284
RS22	UTI	2010	SRR30490283
RS23	UTI	2010	SRR30490282
RS24	UTI	2010	SRR30490281
RS26	CAUTI	2010	SRR30490280
RS29	CAUTI	2010	SRR30490279
RS30	CAUTI	2010	SRS22848852
RS32	CAUTI	2010	SRR30490278
RS33	CAUTI	2010	SRR30490276
RS35	CAUTI	2010	SRR30490275
RS36	CAUTI	2010	SRR30490274
RS38	CAUTI	2010	SRR30490273
RS39	CAUTI	2010	SRR30490272
RS41	CAUTI	2010	SRR30490271
RS42	CAUTI	2010	SRR30490270
RS43	CAUTI	2010	SRR30490269
RS44	CAUTI	2010	SRR30490268
RS45	CAUTI	2010	SRR30490267
RS46	CAUTI	2010	SRR30490265
RS48	CAUTI	2010	SRR30490264
RS49	CAUTI	2010	SRR30490263
RS50B	UTI	2010	SRR30490262
RS51	UTI	2010	SRR30490261
RS52	CAUTI	2010	SRR30490260
HI4320	CAUTI	Unknown	GCA_000069965.1	Reference strain; Pearson et al. 2008
M548	Unknown	Unknown	ERR204291	Strains from 'The Murray Collection' of pre-antibiotic era strains, provided by UKHSA. Baker et al 2015
M558	Unknown	Unknown	ERR279232
M557	Unknown	1932	SRR30490259
M645	Blood	1932	ERR279264
M591	Mastoid tissue	1935	ERR279209
M590	Mastoid tissue	1935	ERR279210
M570	Blood	1940	ERR279227
M566	UTI	1932	ERR279231
M568	Unknown	Unknown	ERR279229
M547	Unknown	1934	ERR279236
PR00020	Wound	2018	SRR8199186	The sequences for these isolates were identified as being of interest during in silico analysis prior to this study, and were kindly provided by the University of Pittsburgh. All originated from the University of Pittsburgh Medical Centre Presbytarian Hospital Enhanced detection system for hospital associated transmission (EDS-HAT) project.
PR00031	UTI	2018	SRR8199424
PR00045	Wound	2018	SRR8810272
PR00046	Wound	2018	SRR8809988
PR00058	Wound	2018	SRR8809923
PR00066	UTI	2018	SRR8810325
PR00067	Wound	2018	SRR8810066
PR00090	Blood	2018	SRR9647384
PR00104	Wound	2018	SRR9647741
PR00136	UTI	2018	SRR10728119
PR00183	Urine	2019	SRR13190717
PR00186	Urine	2019	SRR13191090
PR00191	UTI	2019	SRR13190980
PR00213	Respiratory	2019	SRR13191053
PR00230	UTI	2019	SRR13191002
PR00244	Wound	2019	SRR13190986
PR00245	Blood	2019	SRR13190984
PR00252	Respiratory	2019	SRR13190907
PR00256	Blood	2019	SRR13190899

## Sheet: Mutations in adaptations
Nucleotide position	Mutation	Amino acid Change	Gene	Product	Description	8_1	8_2	8_3	16_1	16_2	16_3	32_1	32_2	32_3
1598145	C>T	W213*	mipA	PMI_RS07300	MltA-interacting protein involved in cell wall biosynthesis							0.203
1598234	G>A	Q184*				0.127			0.058
1598317	C>T	W156*						0.112			0.053			0.081
1598415	C>T	W123*											0.444
1598681	G>A	Q35*						0.089
1598716	G>A	A23V										0.052
3243978	G>A	R154W	smvR	PMI_RS14640	Transcriptional repression of smvA				0.054			0.104
3243993	C>T	G149R							0.061			0.056
3244100	G>A	P113L										0.234
3244115	G>A	A108V								0.247	0.118		0.141
3244131	C>T	A103T								0.071			0.108
3244298	C>T	C47Y							0.132			0.16	0.137
3244335	ΔT	37FS > *54										0.074
3244337	G>A	A34V												0.081
3244338	C>T	A34T									0.262			0.437
3244361	G>T	A26D							0.124
3244367	C>T	G24E									0.066			0.114
3244380	C>T	V20M								0.068
3244383	T>A	I19F											0.422
3244447	C>A	promotor snp -10											0.069
3244466	T>C	promotor snp -29				0.338	0.311	0.182
2338416	G>A	E307K	fruK	PMI_RS10630	1-phosphofructukinase			0.081
3267760	Δ11 bp	Start lost	fdhF	PMI_RS14730	Formate dehydrogenase subunit alpha	0.094

## Sheet: Snippy files
The subsequent sheets contain the individual SNP tables produced for each isolate using Snippy, relative to the HI4320 reference sequence

## Sheet: B2
CHROM	POS	TYPE	REF	ALT	EVIDENCE	FTYPE	STRAND	NT_POS	AA_POS	EFFECT	LOCUS_TAG	GENE	PRODUCT
NC_010554	1347	snp	T	C	C:15 T:0	CDS	+	1011/2460	337/819	synonymous_variant c.1011T>C p.Ser337Ser	PMI_RS00005	thrA	bifunctional aspartate kinase/homoserine dehydrogenase I
NC_010554	1359	snp	T	A	A:15 T:0	CDS	+	1023/2460	341/819	synonymous_variant c.1023T>A p.Arg341Arg	PMI_RS00005	thrA	bifunctional aspartate kinase/homoserine dehydrogenase I
NC_010554	1413	snp	C	T	T:11 C:0	CDS	+	1077/2460	359/819	synonymous_variant c.1077C>T p.Ser359Ser	PMI_RS00005	thrA	bifunctional aspartate kinase/homoserine dehydrogenase I
NC_010554	1647	snp	C	T	T:13 C:0	CDS	+	1311/2460	437/819	synonymous_variant c.1311C>T p.Arg437Arg	PMI_RS00005	thrA	bifunctional aspartate kinase/homoserine dehydrogenase I
NC_010554	1666	complex	ACT	GCC	GCC:11 ACT:0	CDS	+	1330/2460	444/819	missense_variant c.1330_1332delACTinsGCC p.Thr444Ala	PMI_RS00005	thrA	bifunctional aspartate kinase/homoserine dehydrogenase I
NC_010554	2409	snp	C	T	T:12 C:0	CDS	+	2073/2460	691/819	synonymous_variant c.2073C>T p.Gly691Gly	PMI_RS00005	thrA	bifunctional aspartate kinase/homoserine dehydrogenase I
NC_010554	3404	snp	C	T	T:14 C:0	CDS	+	606/930	202/309	synonymous_variant c.606C>T p.Asn202Asn	PMI_RS00010	thrB	homoserine kinase
NC_010554	4040	snp	G	A	A:10 G:0	CDS	+	309/1293	103/430	synonymous_variant c.309G>A p.Thr103Thr	PMI_RS00015	thrC	threonine synthase
NC_010554	4748	snp	T	C	C:10 T:0	CDS	+	1017/1293	339/430	synonymous_variant c.1017T>C p.Thr339Thr	PMI_RS00015	thrC	threonine synthase
NC_010554	10074	snp	T	C	C:15 T:0	CDS	+	4871/8331	1624/2776	missense_variant c.4871T>C p.Ile1624Thr	PMI_RS00020		RTX toxin
NC_010554	10309	snp	T	G	G:12 T:0	CDS	+	5106/8331	1702/2776	synonymous_variant c.5106T>G p.Arg1702Arg	PMI_RS00020		RTX toxin
NC_010554	10324	snp	A	G	G:15 A:0	CDS	+	5121/8331	1707/2776	synonymous_variant c.5121A>G p.Val1707Val	PMI_RS00020		RTX toxin
NC_010554	10345	snp	C	T	T:15 C:0	CDS	+	5142/8331	1714/2776	synonymous_variant c.5142C>T p.Val1714Val	PMI_RS00020		RTX toxin
NC_010554	10357	snp	C	T	T:12 C:0	CDS	+	5154/8331	1718/2776	synonymous_variant c.5154C>T p.Val1718Val	PMI_RS00020		RTX toxin
NC_010554	10753	snp	G	A	A:10 G:0	CDS	+	5550/8331	1850/2776	synonymous_variant c.5550G>A p.Thr1850Thr	PMI_RS00020		RTX toxin
NC_010554	10780	snp	A	C	C:11 A:0	CDS	+	5577/8331	1859/2776	synonymous_variant c.5577A>C p.Gly1859Gly	PMI_RS00020		RTX toxin
NC_010554	11538	snp	G	A	A:16 G:0	CDS	+	6335/8331	2112/2776	missense_variant c.6335G>A p.Arg2112Lys	PMI_RS00020		RTX toxin
NC_010554	11722	snp	A	G	G:11 A:0	CDS	+	6519/8331	2173/2776	synonymous_variant c.6519A>G p.Ala2173Ala	PMI_RS00020		RTX toxin
NC_010554	11740	snp	T	G	G:12 T:0	CDS	+	6537/8331	2179/2776	synonymous_variant c.6537T>G p.Thr2179Thr	PMI_RS00020		RTX toxin
NC_010554	11761	snp	A	G	G:11 A:0	CDS	+	6558/8331	2186/2776	synonymous_variant c.6558A>G p.Thr2186Thr	PMI_RS00020		RTX toxin
NC_010554	12850	snp	T	C	C:15 T:0	CDS	+	7647/8331	2549/2776	synonymous_variant c.7647T>C p.Ala2549Ala	PMI_RS00020		RTX toxin
NC_010554	13003	snp	C	T	T:10 C:0	CDS	+	7800/8331	2600/2776	synonymous_variant c.7800C>T p.Ser2600Ser	PMI_RS00020		RTX toxin
NC_010554	13021	snp	T	G	G:11 T:0	CDS	+	7818/8331	2606/2776	synonymous_variant c.7818T>G p.Gly2606Gly	PMI_RS00020		RTX toxin
NC_010554	13049	snp	G	A	A:11 G:0	CDS	+	7846/8331	2616/2776	missense_variant c.7846G>A p.Glu2616Lys	PMI_RS00020		RTX toxin
NC_010554	13075	snp	A	G	G:12 A:0	CDS	+	7872/8331	2624/2776	synonymous_variant c.7872A>G p.Gly2624Gly	PMI_RS00020		RTX toxin
NC_010554	13135	snp	A	G	G:16 A:0	CDS	+	7932/8331	2644/2776	synonymous_variant c.7932A>G p.Gly2644Gly	PMI_RS00020		RTX toxin
NC_010554	13148	snp	G	A	A:15 G:0	CDS	+	7945/8331	2649/2776	missense_variant c.7945G>A p.Gly2649Ser	PMI_RS00020		RTX toxin
NC_010554	13175	complex	GTG	ATA	ATA:11 GTG:0	CDS	+	7972/8331	2658/2776	missense_variant c.7972_7974delGTGinsATA p.Val2658Ile	PMI_RS00020		RTX toxin
NC_010554	13189	snp	C	T	T:11 C:0	CDS	+	7986/8331	2662/2776	synonymous_variant c.7986C>T p.Arg2662Arg	PMI_RS00020		RTX toxin
NC_010554	13762	snp	A	G	G:10 A:0	CDS	-	642/786	214/261	synonymous_variant c.642T>C p.Gly214Gly	PMI_RS00025	yaaA	peroxide stress protein YaaA
NC_010554	13843	snp	C	A	A:12 C:0	CDS	-	561/786	187/261	synonymous_variant c.561G>T p.Ala187Ala	PMI_RS00025	yaaA	peroxide stress protein YaaA
NC_010554	14077	snp	T	C	C:12 T:0	CDS	-	327/786	109/261	synonymous_variant c.327A>G p.Leu109Leu	PMI_RS00025	yaaA	peroxide stress protein YaaA
NC_010554	14137	snp	G	A	A:10 G:0	CDS	-	267/786	89/261	synonymous_variant c.267C>T p.Thr89Thr	PMI_RS00025	yaaA	peroxide stress protein YaaA
NC_010554	14497	snp	A	G	G:10 A:0
NC_010554	15122	snp	G	T	T:21 G:0	CDS	+	417/954	139/317	synonymous_variant c.417G>T p.Gly139Gly	PMI_RS00030	tal	transaldolase
NC_010554	16254	snp	G	A	A:15 G:0	CDS	+	411/984	137/327	synonymous_variant c.411G>A p.Val137Val	PMI_RS00035		SEL1-like repeat protein
NC_010554	17472	snp	A	G	G:11 A:0	CDS	+	484/588	162/195	missense_variant c.484A>G p.Ile162Val	PMI_RS00040	mog	molybdopterin adenylyltransferase
NC_010554	18149	snp	G	T	T:10 G:0	CDS	+	49/1926	17/641	missense_variant c.49G>T p.Ala17Ser	PMI_RS00045	dnaK	molecular chaperone DnaK
NC_010554	18259	snp	G	A	A:13 G:0	CDS	+	159/1926	53/641	synonymous_variant c.159G>A p.Pro53Pro	PMI_RS00045	dnaK	molecular chaperone DnaK
NC_010554	18284	snp	T	C	C:13 T:0	CDS	+	184/1926	62/641	missense_variant c.184T>C p.Ser62Pro	PMI_RS00045	dnaK	molecular chaperone DnaK
NC_010554	20585	snp	A	T	T:10 A:0	CDS	+	453/1137	151/378	synonymous_variant c.453A>T p.Gly151Gly	PMI_RS00050	dnaJ	molecular chaperone DnaJ
NC_010554	20771	snp	C	T	T:11 C:0	CDS	+	639/1137	213/378	synonymous_variant c.639C>T p.Thr213Thr	PMI_RS00050	dnaJ	molecular chaperone DnaJ
NC_010554	20852	snp	A	C	C:11 A:0	CDS	+	720/1137	240/378	synonymous_variant c.720A>C p.Gly240Gly	PMI_RS00050	dnaJ	molecular chaperone DnaJ
NC_010554	20939	snp	A	G	G:11 A:0	CDS	+	807/1137	269/378	synonymous_variant c.807A>G p.Val269Val	PMI_RS00050	dnaJ	molecular chaperone DnaJ
NC_010554	23253	snp	A	G	G:12 A:0	CDS	+	75/897	25/298	synonymous_variant c.75A>G p.Gly25Gly	PMI_RS00060	nhaR	transcriptional activator NhaR
NC_010554	23265	snp	G	A	A:12 G:0	CDS	+	87/897	29/298	synonymous_variant c.87G>A p.Ala29Ala	PMI_RS00060	nhaR	transcriptional activator NhaR
NC_010554	24009	snp	A	T	T:11 A:0	CDS	+	831/897	277/298	synonymous_variant c.831A>T p.Arg277Arg	PMI_RS00060	nhaR	transcriptional activator NhaR
NC_010554	24039	snp	A	G	G:12 A:0	CDS	+	861/897	287/298	synonymous_variant c.861A>G p.Val287Val	PMI_RS00060	nhaR	transcriptional activator NhaR
NC_010554	24073	snp	T	G	G:11 T:0	CDS	+	895/897	299/298	stop_lost&splice_region_variant c.895T>G p.Ter299Gluext*?	PMI_RS00060	nhaR	transcriptional activator NhaR
NC_010554	26815	snp	G	A	A:16 G:0	CDS	+	984/2811	328/936	synonymous_variant c.984G>A p.Thr328Thr	PMI_RS00075	ileS	isoleucine--tRNA ligase
NC_010554	26833	snp	A	G	G:16 A:0	CDS	+	1002/2811	334/936	synonymous_variant c.1002A>G p.Ala334Ala	PMI_RS00075	ileS	isoleucine--tRNA ligase
NC_010554	26998	snp	G	A	A:12 G:0	CDS	+	1167/2811	389/936	synonymous_variant c.1167G>A p.Lys389Lys	PMI_RS00075	ileS	isoleucine--tRNA ligase
NC_010554	27178	snp	A	T	T:18 A:0	CDS	+	1347/2811	449/936	synonymous_variant c.1347A>T p.Ala449Ala	PMI_RS00075	ileS	isoleucine--tRNA ligase
NC_010554	27610	snp	T	C	C:12 T:0	CDS	+	1779/2811	593/936	synonymous_variant c.1779T>C p.Phe593Phe	PMI_RS00075	ileS	isoleucine--tRNA ligase
NC_010554	27931	complex	GCAT	ACAC	ACAC:13 GCAT:0	CDS	+	2100/2811	700/936	synonymous_variant c.2100_2103delGCATinsACAC p.LysHis700LysHis	PMI_RS00075	ileS	isoleucine--tRNA ligase
NC_010554	28186	snp	G	T	T:12 G:0	CDS	+	2355/2811	785/936	synonymous_variant c.2355G>T p.Val785Val	PMI_RS00075	ileS	isoleucine--tRNA ligase
NC_010554	28261	snp	G	A	A:12 G:0	CDS	+	2430/2811	810/936	synonymous_variant c.2430G>A p.Glu810Glu	PMI_RS00075	ileS	isoleucine--tRNA ligase
NC_010554	30186	snp	C	T	T:12 C:0	CDS	+	504/954	168/317	synonymous_variant c.504C>T p.Thr168Thr	PMI_RS00090	ispH	4-hydroxy-3-methylbut-2-enyl diphosphate reductase
NC_010554	30195	snp	A	C	C:10 A:0	CDS	+	513/954	171/317	synonymous_variant c.513A>C p.Ser171Ser	PMI_RS00090	ispH	4-hydroxy-3-methylbut-2-enyl diphosphate reductase
NC_010554	30905	snp	G	C	C:14 G:0	CDS	+	27/822	9/273	synonymous_variant c.27G>C p.Ala9Ala	PMI_RS00095	dapB	4-hydroxy-tetrahydrodipicolinate reductase
NC_010554	31229	snp	A	T	T:11 A:0	CDS	+	351/822	117/273	synonymous_variant c.351A>T p.Ala117Ala	PMI_RS00095	dapB	4-hydroxy-tetrahydrodipicolinate reductase
NC_010554	31301	snp	G	A	A:11 G:0	CDS	+	423/822	141/273	synonymous_variant c.423G>A p.Glu141Glu	PMI_RS00095	dapB	4-hydroxy-tetrahydrodipicolinate reductase
NC_010554	32343	snp	G	A	A:14 G:0	CDS	+	208/1164	70/387	missense_variant c.208G>A p.Glu70Lys	PMI_RS00100	carA	glutamine-hydrolyzing carbamoyl-phosphate synthase small subunit
NC_010554	33396	snp	T	C	C:11 T:0	CDS	+	81/3228	27/1075	synonymous_variant c.81T>C p.Asp27Asp	PMI_RS00105	carB	carbamoyl-phosphate synthase large subunit
NC_010554	33424	snp	T	C	C:17 T:0	CDS	+	109/3228	37/1075	synonymous_variant c.109T>C p.Leu37Leu	PMI_RS00105	carB	carbamoyl-phosphate synthase large subunit
NC_010554	33846	complex	GGGA	AGGG	AGGG:10 GGGA:0	CDS	+	531/3228	177/1075	synonymous_variant c.531_534delGGGAinsAGGG p.ThrGly177ThrGly	PMI_RS00105	carB	carbamoyl-phosphate synthase large subunit
NC_010554	34038	complex	GATC	TATT	TATT:11 GATC:0	CDS	+	723/3228	241/1075	synonymous_variant c.723_726delGATCinsTATT p.GlyIle241GlyIle	PMI_RS00105	carB	carbamoyl-phosphate synthase large subunit
NC_010554	34047	snp	C	T	T:12 C:0	CDS	+	732/3228	244/1075	synonymous_variant c.732C>T p.Thr244Thr	PMI_RS00105	carB	carbamoyl-phosphate synthase large subunit
NC_010554	34152	snp	T	G	G:11 T:0	CDS	+	837/3228	279/1075	synonymous_variant c.837T>G p.Thr279Thr	PMI_RS00105	carB	carbamoyl-phosphate synthase large subunit
NC_010554	34935	snp	C	T	T:12 C:0	CDS	+	1620/3228	540/1075	synonymous_variant c.1620C>T p.Thr540Thr	PMI_RS00105	carB	carbamoyl-phosphate synthase large subunit
NC_010554	35304	snp	T	C	C:12 T:0	CDS	+	1989/3228	663/1075	synonymous_variant c.1989T>C p.Gly663Gly	PMI_RS00105	carB	carbamoyl-phosphate synthase large subunit
NC_010554	35328	snp	A	G	G:12 A:0	CDS	+	2013/3228	671/1075	synonymous_variant c.2013A>G p.Lys671Lys	PMI_RS00105	carB	carbamoyl-phosphate synthase large subunit
NC_010554	36000	snp	T	C	C:10 T:0	CDS	+	2685/3228	895/1075	synonymous_variant c.2685T>C p.Leu895Leu	PMI_RS00105	carB	carbamoyl-phosphate synthase large subunit
NC_010554	36027	snp	C	T	T:10 C:0	CDS	+	2712/3228	904/1075	synonymous_variant c.2712C>T p.Asp904Asp	PMI_RS00105	carB	carbamoyl-phosphate synthase large subunit
NC_010554	37738	snp	G	A	A:11 G:0	CDS	-	6579/7077	2193/2358	synonymous_variant c.6579C>T p.Tyr2193Tyr	PMI_RS00110		Ig-like domain-containing protein
NC_010554	37828	snp	C	T	T:15 C:0	CDS	-	6489/7077	2163/2358	synonymous_variant c.6489G>A p.Pro2163Pro	PMI_RS00110		Ig-like domain-containing protein
NC_010554	38054	snp	G	T	T:17 G:0	CDS	-	6263/7077	2088/2358	missense_variant c.6263C>A p.Thr2088Lys	PMI_RS00110		Ig-like domain-containing protein
NC_010554	38239	snp	G	T	T:10 G:0	CDS	-	6078/7077	2026/2358	synonymous_variant c.6078C>A p.Val2026Val	PMI_RS00110		Ig-like domain-containing protein
NC_010554	38292	snp	T	G	G:10 T:0	CDS	-	6025/7077	2009/2358	missense_variant c.6025A>C p.Thr2009Pro	PMI_RS00110		Ig-like domain-containing protein
NC_010554	39058	snp	G	A	A:12 G:0	CDS	-	5259/7077	1753/2358	synonymous_variant c.5259C>T p.Thr1753Thr	PMI_RS00110		Ig-like domain-containing protein
NC_010554	39065	snp	C	T	T:14 C:0	CDS	-	5252/7077	1751/2358	missense_variant c.5252G>A p.Gly1751Asp	PMI_RS00110		Ig-like domain-containing protein
NC_010554	39385	snp	T	C	C:13 T:0	CDS	-	4932/7077	1644/2358	synonymous_variant c.4932A>G p.Ala1644Ala	PMI_RS00110		Ig-like domain-containing protein
NC_010554	39529	snp	C	T	T:13 C:0	CDS	-	4788/7077	1596/2358	synonymous_variant c.4788G>A p.Gln1596Gln	PMI_RS00110		Ig-like domain-containing protein
NC_010554	39806	snp	T	G	G:10 T:0	CDS	-	4511/7077	1504/2358	missense_variant c.4511A>C p.Glu1504Ala	PMI_RS00110		Ig-like domain-containing protein
NC_010554	39943	snp	C	T	T:16 C:0	CDS	-	4374/7077	1458/2358	missense_variant c.4374G>A p.Met1458Ile	PMI_RS00110		Ig-like domain-containing protein
NC_010554	40015	snp	A	C	C:13 A:0	CDS	-	4302/7077	1434/2358	missense_variant c.4302T>G p.Ile1434Met	PMI_RS00110		Ig-like domain-containing protein
NC_010554	40756	snp	A	T	T:14 A:0	CDS	-	3561/7077	1187/2358	synonymous_variant c.3561T>A p.Ala1187Ala	PMI_RS00110		Ig-like domain-containing protein
NC_010554	40800	snp	G	T	T:13 G:0	CDS	-	3517/7077	1173/2358	missense_variant c.3517C>A p.Gln1173Lys	PMI_RS00110		Ig-like domain-containing protein
NC_010554	40808	snp	C	T	T:12 C:0	CDS	-	3509/7077	1170/2358	missense_variant c.3509G>A p.Ser1170Asn	PMI_RS00110		Ig-like domain-containing protein
NC_010554	40963	snp	T	C	C:17 T:0	CDS	-	3354/7077	1118/2358	synonymous_variant c.3354A>G p.Gly1118Gly	PMI_RS00110		Ig-like domain-containing protein
NC_010554	41730	snp	T	C	C:12 T:0	CDS	-	2587/7077	863/2358	missense_variant c.2587A>G p.Ser863Gly	PMI_RS00110		Ig-like domain-containing protein
NC_010554	41947	snp	A	G	G:10 A:0	CDS	-	2370/7077	790/2358	synonymous_variant c.2370T>C p.Thr790Thr	PMI_RS00110		Ig-like domain-containing protein
NC_010554	43447	snp	G	A	A:15 G:0	CDS	-	870/7077	290/2358	synonymous_variant c.870C>T p.Arg290Arg	PMI_RS00110		Ig-like domain-containing protein
NC_010554	45641	snp	C	T	T:10 C:0	CDS	-	990/1158	330/385	synonymous_variant c.990G>A p.Lys330Lys	PMI_RS00120		iron-containing alcohol dehydrogenase
NC_010554	45992	snp	T	C	C:19 T:0	CDS	-	639/1158	213/385	synonymous_variant c.639A>G p.Glu213Glu	PMI_RS00120		iron-containing alcohol dehydrogenase
NC_010554	46025	snp	A	G	G:13 A:0	CDS	-	606/1158	202/385	synonymous_variant c.606T>C p.Leu202Leu	PMI_RS00120		iron-containing alcohol dehydrogenase
NC_010554	47991	snp	A	G	G:11 A:0	CDS	-	459/672	153/223	synonymous_variant c.459T>C p.Phe153Phe	PMI_RS00130		DedA family protein
NC_010554	48219	snp	A	G	G:14 A:0	CDS	-	231/672	77/223	synonymous_variant c.231T>C p.Thr77Thr	PMI_RS00130		DedA family protein
NC_010554	48675	snp	G	T	T:11 G:0	CDS	-	1093/1194	365/397	missense_variant c.1093C>A p.Pro365Thr	PMI_RS00135	metC	cystathionine beta-lyase
NC_010554	49612	snp	T	G	G:13 T:0	CDS	-	156/1194	52/397	synonymous_variant c.156A>C p.Gly52Gly	PMI_RS00135	metC	cystathionine beta-lyase
NC_010554	49770	snp	G	T	T:10 G:0
NC_010554	50283	snp	G	A	A:14 G:0	CDS	+	186/1011	62/336	synonymous_variant c.186G>A p.Gly62Gly	PMI_RS00140	exbB	tonB-system energizer ExbB
NC_010554	50396	complex	CGAC	AGAT	AGAT:10 CGAC:0	CDS	+	299/1011	100/336	missense_variant c.299_302delCGACinsAGAT p.AlaThr100GluIle	PMI_RS00140	exbB	tonB-system energizer ExbB
NC_010554	50667	snp	T	C	C:10 T:0	CDS	+	570/1011	190/336	synonymous_variant c.570T>C p.Asp190Asp	PMI_RS00140	exbB	tonB-system energizer ExbB
NC_010554	52314	snp	T	G	G:17 T:0
NC_010554	52345	complex	TTCTT	ATCTA	ATCTA:10 TTCTT:0
NC_010554	52428	mnp	AC	GT	GT:10 AC:0
NC_010554	54146	snp	C	T	T:16 C:0	CDS	+	771/1125	257/374	synonymous_variant c.771C>T p.Cys257Cys	PMI_RS00150	hybO	hydrogenase 2 small subunit
NC_010554	54203	snp	G	A	A:17 G:0	CDS	+	828/1125	276/374	synonymous_variant c.828G>A p.Glu276Glu	PMI_RS00150	hybO	hydrogenase 2 small subunit
NC_010554	54281	snp	A	G	G:13 A:0	CDS	+	906/1125	302/374	synonymous_variant c.906A>G p.Gly302Gly	PMI_RS00150	hybO	hydrogenase 2 small subunit
NC_010554	55889	snp	A	G	G:10 A:0	CDS	+	393/1182	131/393	synonymous_variant c.393A>G p.Val131Val	PMI_RS00160	hybB	Ni/Fe-hydrogenase cytochrome b subunit
NC_010554	57223	snp	G	T	T:10 G:0	CDS	+	549/1704	183/567	synonymous_variant c.549G>T p.Val183Val	PMI_RS00165	hybC	hydrogenase 2 large subunit
NC_010554	57961	snp	C	T	T:14 C:0	CDS	+	1287/1704	429/567	synonymous_variant c.1287C>T p.Thr429Thr	PMI_RS00165	hybC	hydrogenase 2 large subunit
NC_010554	59550	del	CCATCATCATGGGCATCATCATGGGC	CCATCATCATGGGC	CCATCATCATGGGC:12 CCATCATCATGGGCATCATCATGGGC:0	CDS	+	148/1197	50/398	conservative_inframe_deletion c.148_159delCATCATGGGCAT p.His50_His53del	PMI_RS00180	hypB	hydrogenase nickel incorporation protein HypB
NC_010554	59791	snp	C	A	A:13 C:0	CDS	+	373/1197	125/398	missense_variant c.373C>A p.His125Asn	PMI_RS00180	hypB	hydrogenase nickel incorporation protein HypB
NC_010554	60342	snp	C	T	T:11 C:0	CDS	+	924/1197	308/398	synonymous_variant c.924C>T p.Ala308Ala	PMI_RS00180	hypB	hydrogenase nickel incorporation protein HypB
NC_010554	60543	snp	T	C	C:10 T:0	CDS	+	1125/1197	375/398	synonymous_variant c.1125T>C p.Ile375Ile	PMI_RS00180	hypB	hydrogenase nickel incorporation protein HypB
NC_010554	60650	snp	C	T	T:12 C:0	CDS	+	45/267	15/88	synonymous_variant c.45C>T p.Asp15Asp	PMI_RS00185	hybG	hydrogenase maturation factor HybG
NC_010554	61128	snp	A	G	G:14 A:0	CDS	+	270/1137	90/378	synonymous_variant c.270A>G p.Glu90Glu	PMI_RS00190	hypD	hydrogenase formation protein HypD
NC_010554	61263	snp	C	T	T:13 C:0	CDS	+	405/1137	135/378	synonymous_variant c.405C>T p.Asn135Asn	PMI_RS00190	hypD	hydrogenase formation protein HypD
NC_010554	61386	snp	T	C	C:11 T:0	CDS	+	528/1137	176/378	synonymous_variant c.528T>C p.Ile176Ile	PMI_RS00190	hypD	hydrogenase formation protein HypD
NC_010554	63525	snp	G	A	A:10 G:0	CDS	+	321/1227	107/408	synonymous_variant c.321G>A p.Gln107Gln	PMI_RS00200	yedE	selenium metabolism membrane protein YedE/FdhT
NC_010554	63918	snp	G	A	A:13 G:0	CDS	+	714/1227	238/408	synonymous_variant c.714G>A p.Ala238Ala	PMI_RS00200	yedE	selenium metabolism membrane protein YedE/FdhT
NC_010554	64002	snp	A	G	G:15 A:0	CDS	+	798/1227	266/408	synonymous_variant c.798A>G p.Ala266Ala	PMI_RS00200	yedE	selenium metabolism membrane protein YedE/FdhT
NC_010554	64152	snp	A	T	T:12 A:0	CDS	+	948/1227	316/408	synonymous_variant c.948A>T p.Ala316Ala	PMI_RS00200	yedE	selenium metabolism membrane protein YedE/FdhT
NC_010554	64185	snp	T	C	C:13 T:0	CDS	+	981/1227	327/408	synonymous_variant c.981T>C p.Gly327Gly	PMI_RS00200	yedE	selenium metabolism membrane protein YedE/FdhT
NC_010554	64221	snp	C	T	T:14 C:0	CDS	+	1017/1227	339/408	synonymous_variant c.1017C>T p.Tyr339Tyr	PMI_RS00200	yedE	selenium metabolism membrane protein YedE/FdhT
NC_010554	64284	snp	C	T	T:13 C:0	CDS	+	1080/1227	360/408	synonymous_variant c.1080C>T p.Thr360Thr	PMI_RS00200	yedE	selenium metabolism membrane protein YedE/FdhT
NC_010554	67377	snp	A	G	G:10 A:0	CDS	+	399/1206	133/401	synonymous_variant c.399A>G p.Val133Val	PMI_RS00215		porin
NC_010554	67533	snp	C	T	T:15 C:0	CDS	+	555/1206	185/401	synonymous_variant c.555C>T p.Gly185Gly	PMI_RS00215		porin
NC_010554	67545	snp	G	A	A:18 G:0	CDS	+	567/1206	189/401	synonymous_variant c.567G>A p.Ala189Ala	PMI_RS00215		porin
NC_010554	67782	snp	C	T	T:11 C:0	CDS	+	804/1206	268/401	synonymous_variant c.804C>T p.Phe268Phe	PMI_RS00215		porin
NC_010554	67788	snp	T	A	A:10 T:0	CDS	+	810/1206	270/401	synonymous_variant c.810T>A p.Pro270Pro	PMI_RS00215		porin
NC_010554	69140	snp	T	A	A:10 T:0	CDS	+	870/1956	290/651	synonymous_variant c.870T>A p.Pro290Pro	PMI_RS00220		bifunctional 2',3'-cyclic-nucleotide 2'-phosphodiesterase/3'-nucleotidase
NC_010554	69308	snp	G	A	A:10 G:0	CDS	+	1038/1956	346/651	synonymous_variant c.1038G>A p.Ala346Ala	PMI_RS00220		bifunctional 2',3'-cyclic-nucleotide 2'-phosphodiesterase/3'-nucleotidase
NC_010554	70827	snp	C	T	T:17 C:0	CDS	+	519/777	173/258	synonymous_variant c.519C>T p.Ile173Ile	PMI_RS00225		lipoprotein
NC_010554	72288	snp	T	C	C:13 T:0	CDS	+	1185/1623	395/540	synonymous_variant c.1185T>C p.Gly395Gly	PMI_RS00230		bifunctional metallophosphatase/5'-nucleotidase
NC_010554	72849	ins	CTTTTTTTA	CTTTTTTTTA	CTTTTTTTTA:12 CTTTTTTTA:0
NC_010554	72859	snp	G	A	A:12 G:0
NC_010554	72876	snp	G	T	T:12 G:0
NC_010554	73278	snp	T	C	C:10 T:0	CDS	-	361/600	121/199	missense_variant c.361A>G p.Ile121Val	PMI_RS00235		nitroreductase family protein
NC_010554	73984	snp	G	A	A:11 G:0	CDS	-	3510/3726	1170/1241	synonymous_variant c.3510C>T p.Thr1170Thr	PMI_RS00240		AAA family ATPase
NC_010554	73993	snp	G	A	A:12 G:0	CDS	-	3501/3726	1167/1241	synonymous_variant c.3501C>T p.Gly1167Gly	PMI_RS00240		AAA family ATPase
NC_010554	74188	snp	A	G	G:16 A:0	CDS	-	3306/3726	1102/1241	synonymous_variant c.3306T>C p.Gly1102Gly	PMI_RS00240		AAA family ATPase
NC_010554	74209	snp	A	G	G:15 A:0	CDS	-	3285/3726	1095/1241	synonymous_variant c.3285T>C p.Arg1095Arg	PMI_RS00240		AAA family ATPase
NC_010554	74230	snp	A	G	G:12 A:0	CDS	-	3264/3726	1088/1241	synonymous_variant c.3264T>C p.His1088His	PMI_RS00240		AAA family ATPase
NC_010554	74397	snp	T	A	A:11 T:0	CDS	-	3097/3726	1033/1241	missense_variant c.3097A>T p.Ile1033Leu	PMI_RS00240		AAA family ATPase
NC_010554	74596	snp	T	C	C:12 T:0	CDS	-	2898/3726	966/1241	synonymous_variant c.2898A>G p.Leu966Leu	PMI_RS00240		AAA family ATPase
NC_010554	75556	snp	G	C	C:14 G:0	CDS	-	1938/3726	646/1241	synonymous_variant c.1938C>G p.Ala646Ala	PMI_RS00240		AAA family ATPase
NC_010554	75567	snp	T	C	C:13 T:0	CDS	-	1927/3726	643/1241	missense_variant c.1927A>G p.Ile643Val	PMI_RS00240		AAA family ATPase
NC_010554	76475	snp	G	T	T:12 G:0	CDS	-	1019/3726	340/1241	missense_variant c.1019C>A p.Ala340Asp	PMI_RS00240		AAA family ATPase
NC_010554	76711	snp	T	C	C:12 T:0	CDS	-	783/3726	261/1241	synonymous_variant c.783A>G p.Gln261Gln	PMI_RS00240		AAA family ATPase
NC_010554	76788	snp	T	C	C:10 T:0	CDS	-	706/3726	236/1241	missense_variant c.706A>G p.Ile236Val	PMI_RS00240		AAA family ATPase
NC_010554	77401	snp	T	C	C:12 T:0	CDS	-	93/3726	31/1241	synonymous_variant c.93A>G p.Gly31Gly	PMI_RS00240		AAA family ATPase
NC_010554	78797	snp	G	A	A:15 G:0
NC_010554	78813	snp	C	T	T:16 C:0
NC_010554	80808	snp	A	C	C:12 A:0	CDS	+	1152/1293	384/430	synonymous_variant c.1152A>C p.Thr384Thr	PMI_RS00255	phoR	phosphate regulon sensor histidine kinase PhoR
NC_010554	81986	snp	G	A	A:14 G:0	CDS	+	540/1338	180/445	synonymous_variant c.540G>A p.Ala180Ala	PMI_RS00260	brnQ	branched-chain amino acid transport system II carrier protein
NC_010554	86174	snp	A	G	G:10 A:0	CDS	-	501/951	167/316	synonymous_variant c.501T>C p.Tyr167Tyr	PMI_RS00280		hypothetical protein
NC_010554	86286	snp	A	G	G:14 A:0	CDS	-	389/951	130/316	missense_variant c.389T>C p.Val130Ala	PMI_RS00280		hypothetical protein
NC_010554	92799	snp	A	G	G:12 A:0	CDS	-	870/975	290/324	synonymous_variant c.870T>C p.Arg290Arg	PMI_RS00315		protein YdhT
NC_010554	92836	snp	C	T	T:17 C:0	CDS	-	833/975	278/324	missense_variant c.833G>A p.Gly278Asp	PMI_RS00315		protein YdhT
NC_010554	92850	snp	A	G	G:19 A:0	CDS	-	819/975	273/324	synonymous_variant c.819T>C p.Phe273Phe	PMI_RS00315		protein YdhT
NC_010554	92919	snp	A	T	T:23 A:0	CDS	-	750/975	250/324	synonymous_variant c.750T>A p.Gly250Gly	PMI_RS00315		protein YdhT
NC_010554	93054	snp	A	G	G:10 A:0	CDS	-	615/975	205/324	synonymous_variant c.615T>C p.Gly205Gly	PMI_RS00315		protein YdhT
NC_010554	93222	snp	T	A	A:15 T:0	CDS	-	447/975	149/324	missense_variant c.447A>T p.Leu149Phe	PMI_RS00315		protein YdhT
NC_010554	93868	snp	C	A	A:14 C:0	CDS	-	606/798	202/265	synonymous_variant c.606G>T p.Thr202Thr	PMI_RS00320		thiosulfate reductase cytochrome B subunit
NC_010554	93976	snp	C	T	T:12 C:0	CDS	-	498/798	166/265	synonymous_variant c.498G>A p.Lys166Lys	PMI_RS00320		thiosulfate reductase cytochrome B subunit
NC_010554	94068	snp	T	C	C:10 T:0	CDS	-	406/798	136/265	missense_variant c.406A>G p.Ser136Gly	PMI_RS00320		thiosulfate reductase cytochrome B subunit
NC_010554	94387	snp	T	C	C:13 T:1	CDS	-	87/798	29/265	synonymous_variant c.87A>G p.Leu29Leu	PMI_RS00320		thiosulfate reductase cytochrome B subunit
NC_010554	94860	snp	T	C	C:18 T:0	CDS	-	282/672	94/223	synonymous_variant c.282A>G p.Gln94Gln	PMI_RS00325		4Fe-4S dicluster domain-containing protein
NC_010554	95102	snp	A	T	T:10 A:0	CDS	-	40/672	14/223	missense_variant c.40T>A p.Ser14Thr	PMI_RS00325		4Fe-4S dicluster domain-containing protein
NC_010554	95594	snp	T	C	C:10 T:0	CDS	-	331/717	111/238	missense_variant c.331A>G p.Thr111Ala	PMI_RS00330		YdhW family putative oxidoreductase system protein
NC_010554	95760	snp	C	T	T:14 C:0	CDS	-	165/717	55/238	synonymous_variant c.165G>A p.Glu55Glu	PMI_RS00330		YdhW family putative oxidoreductase system protein
NC_010554	95769	snp	G	A	A:13 G:0	CDS	-	156/717	52/238	synonymous_variant c.156C>T p.Thr52Thr	PMI_RS00330		YdhW family putative oxidoreductase system protein
NC_010554	100659	snp	A	T	T:10 A:0	CDS	-	441/1761	147/586	synonymous_variant c.441T>A p.Thr147Thr	PMI_RS00345	ggt	gamma-glutamyltransferase
NC_010554	100680	snp	T	A	A:11 T:0	CDS	-	420/1761	140/586	synonymous_variant c.420A>T p.Ala140Ala	PMI_RS00345	ggt	gamma-glutamyltransferase
NC_010554	100962	snp	C	T	T:10 C:0	CDS	-	138/1761	46/586	synonymous_variant c.138G>A p.Gly46Gly	PMI_RS00345	ggt	gamma-glutamyltransferase
NC_010554	101139	snp	G	A	A:13 G:0
NC_010554	101615	snp	T	C	C:15 T:0	CDS	-	390/603	130/200	synonymous_variant c.390A>G p.Leu130Leu	PMI_RS00350		peroxiredoxin C
NC_010554	101927	snp	A	G	G:15 A:0	CDS	-	78/603	26/200	synonymous_variant c.78T>C p.Phe26Phe	PMI_RS00350		peroxiredoxin C
NC_010554	102224	snp	C	T	T:10 C:0
NC_010554	103004	snp	G	A	A:12 G:0
NC_010554	103292	snp	T	C	C:15 T:0	CDS	+	183/1074	61/357	synonymous_variant c.183T>C p.Thr61Thr	PMI_RS00360	queA	tRNA preQ1(34) S-adenosylmethionine ribosyltransferase-isomerase QueA
NC_010554	103406	snp	A	G	G:12 A:0	CDS	+	297/1074	99/357	synonymous_variant c.297A>G p.Lys99Lys	PMI_RS00360	queA	tRNA preQ1(34) S-adenosylmethionine ribosyltransferase-isomerase QueA
NC_010554	103739	snp	T	C	C:15 T:0	CDS	+	630/1074	210/357	synonymous_variant c.630T>C p.Gly210Gly	PMI_RS00360	queA	tRNA preQ1(34) S-adenosylmethionine ribosyltransferase-isomerase QueA
NC_010554	105483	snp	T	C	C:12 T:0	CDS	+	1119/1143	373/380	synonymous_variant c.1119T>C p.Asn373Asn	PMI_RS00365	tgt	tRNA guanosine(34) transglycosylase Tgt
NC_010554	106822	snp	T	C	C:15 T:0	CDS	+	861/1848	287/615	synonymous_variant c.861T>C p.Asn287Asn	PMI_RS00375	secD	protein translocase subunit SecD
NC_010554	106834	snp	C	A	A:16 C:0	CDS	+	873/1848	291/615	synonymous_variant c.873C>A p.Ser291Ser	PMI_RS00375	secD	protein translocase subunit SecD
NC_010554	106885	snp	A	T	T:15 A:0	CDS	+	924/1848	308/615	synonymous_variant c.924A>T p.Arg308Arg	PMI_RS00375	secD	protein translocase subunit SecD
NC_010554	106927	snp	G	C	C:21 G:0	CDS	+	966/1848	322/615	synonymous_variant c.966G>C p.Thr322Thr	PMI_RS00375	secD	protein translocase subunit SecD
NC_010554	109610	snp	C	A	A:11 C:0	CDS	+	198/1158	66/385	synonymous_variant c.198C>A p.Ala66Ala	PMI_RS00390	ribD	bifunctional diaminohydroxyphosphoribosylaminopyrimidine deaminase/5-amino-6-(5-phosphoribosylamino)uracil reductase RibD
NC_010554	110498	snp	T	C	C:11 T:0	CDS	+	1086/1158	362/385	synonymous_variant c.1086T>C p.Ala362Ala	PMI_RS00390	ribD	bifunctional diaminohydroxyphosphoribosylaminopyrimidine deaminase/5-amino-6-(5-phosphoribosylamino)uracil reductase RibD
NC_010554	111862	snp	C	T	T:11 C:0	CDS	+	74/981	25/326	missense_variant c.74C>T p.Thr25Met	PMI_RS00405	thiL	thiamine-phosphate kinase
NC_010554	111956	snp	G	A	A:12 G:0	CDS	+	168/981	56/326	synonymous_variant c.168G>A p.Leu56Leu	PMI_RS00405	thiL	thiamine-phosphate kinase
NC_010554	112001	snp	T	C	C:10 T:0	CDS	+	213/981	71/326	synonymous_variant c.213T>C p.Val71Val	PMI_RS00405	thiL	thiamine-phosphate kinase
NC_010554	115066	snp	A	C	C:11 A:0	CDS	-	324/1008	108/335	synonymous_variant c.324T>G p.Leu108Leu	PMI_RS00420	rbsR	ribose operon transcriptional repressor RbsR
NC_010554	117507	snp	G	T	T:11 G:0	CDS	-	786/966	262/321	synonymous_variant c.786C>A p.Val262Val	PMI_RS00435	rbsC	ribose ABC transporter permease
NC_010554	117963	snp	T	G	G:10 T:0	CDS	-	330/966	110/321	synonymous_variant c.330A>C p.Ala110Ala	PMI_RS00435	rbsC	ribose ABC transporter permease
NC_010554	118337	snp	G	A	A:12 G:0	CDS	-	1466/1509	489/502	missense_variant c.1466C>T p.Ala489Val	PMI_RS00440	rbsA	ribose ABC transporter ATP-binding protein RbsA
NC_010554	118555	snp	C	T	T:10 C:0	CDS	-	1248/1509	416/502	synonymous_variant c.1248G>A p.Val416Val	PMI_RS00440	rbsA	ribose ABC transporter ATP-binding protein RbsA
NC_010554	118771	snp	A	T	T:10 A:0	CDS	-	1032/1509	344/502	synonymous_variant c.1032T>A p.Gly344Gly	PMI_RS00440	rbsA	ribose ABC transporter ATP-binding protein RbsA
NC_010554	120164	snp	G	A	A:10 G:0	CDS	-	66/420	22/139	synonymous_variant c.66C>T p.Asp22Asp	PMI_RS00445	rbsD	D-ribose pyranase
NC_010554	120173	snp	C	T	T:10 C:0	CDS	-	57/420	19/139	synonymous_variant c.57G>A p.Gly19Gly	PMI_RS00445	rbsD	D-ribose pyranase
NC_010554	120573	snp	T	G	G:10 T:0	CDS	-	1872/1875	624/624	missense_variant c.1872A>C p.Arg624Ser	PMI_RS00450	dxs	1-deoxy-D-xylulose-5-phosphate synthase
NC_010554	120744	snp	G	A	A:12 G:0	CDS	-	1701/1875	567/624	synonymous_variant c.1701C>T p.Ser567Ser	PMI_RS00450	dxs	1-deoxy-D-xylulose-5-phosphate synthase
NC_010554	121059	snp	G	A	A:12 G:0	CDS	-	1386/1875	462/624	synonymous_variant c.1386C>T p.His462His	PMI_RS00450	dxs	1-deoxy-D-xylulose-5-phosphate synthase
NC_010554	121266	snp	A	G	G:11 A:0	CDS	-	1179/1875	393/624	synonymous_variant c.1179T>C p.Ser393Ser	PMI_RS00450	dxs	1-deoxy-D-xylulose-5-phosphate synthase
NC_010554	122055	snp	T	C	C:13 T:0	CDS	-	390/1875	130/624	synonymous_variant c.390A>G p.Gly130Gly	PMI_RS00450	dxs	1-deoxy-D-xylulose-5-phosphate synthase
NC_010554	127306	snp	G	A	A:14 G:0	CDS	-	795/921	265/306	synonymous_variant c.795C>T p.Ile265Ile	PMI_RS00485	panE	2-dehydropantoate 2-reductase
NC_010554	127504	snp	G	A	A:12 G:0	CDS	-	597/921	199/306	synonymous_variant c.597C>T p.Gly199Gly	PMI_RS00485	panE	2-dehydropantoate 2-reductase
NC_010554	127735	snp	G	T	T:22 G:0	CDS	-	366/921	122/306	synonymous_variant c.366C>A p.Ile122Ile	PMI_RS00485	panE	2-dehydropantoate 2-reductase
NC_010554	127786	snp	C	T	T:15 C:0	CDS	-	315/921	105/306	synonymous_variant c.315G>A p.Glu105Glu	PMI_RS00485	panE	2-dehydropantoate 2-reductase
NC_010554	130363	snp	A	G	G:10 A:0
NC_010554	130691	snp	C	T	T:10 C:0	CDS	-	649/885	217/294	missense_variant c.649G>A p.Val217Ile	PMI_RS00500	cyoE	heme o synthase
NC_010554	132121	snp	T	A	A:13 T:0	CDS	-	174/612	58/203	synonymous_variant c.174A>T p.Ser58Ser	PMI_RS00510		cytochrome o ubiquinol oxidase subunit III
NC_010554	132852	snp	G	A	A:12 G:0	CDS	-	1425/1983	475/660	synonymous_variant c.1425C>T p.Gly475Gly	PMI_RS00515	cyoB	cytochrome o ubiquinol oxidase subunit I
NC_010554	132990	snp	T	C	C:13 T:0	CDS	-	1287/1983	429/660	synonymous_variant c.1287A>G p.Val429Val	PMI_RS00515	cyoB	cytochrome o ubiquinol oxidase subunit I
NC_010554	133008	snp	G	A	A:12 G:0	CDS	-	1269/1983	423/660	synonymous_variant c.1269C>T p.Val423Val	PMI_RS00515	cyoB	cytochrome o ubiquinol oxidase subunit I
NC_010554	133092	snp	T	C	C:14 T:0	CDS	-	1185/1983	395/660	synonymous_variant c.1185A>G p.Gly395Gly	PMI_RS00515	cyoB	cytochrome o ubiquinol oxidase subunit I
NC_010554	134815	snp	T	C	C:13 T:0	CDS	-	417/951	139/316	synonymous_variant c.417A>G p.Leu139Leu	PMI_RS00520	cyoA	cytochrome o ubiquinol oxidase subunit II
NC_010554	135830	snp	C	G	G:10 C:0	CDS	-	660/762	220/253	synonymous_variant c.660G>C p.Thr220Thr	PMI_RS00525		ion channel protein Tsx
NC_010554	136295	snp	T	C	C:10 T:0	CDS	-	195/762	65/253	synonymous_variant c.195A>G p.Ser65Ser	PMI_RS00525		ion channel protein Tsx
NC_010554	137756	snp	C	T	T:11 C:0	CDS	+	912/1374	304/457	synonymous_variant c.912C>T p.Gly304Gly	PMI_RS00530	dbpA	ATP-dependent RNA helicase DbpA
NC_010554	138236	snp	T	C	C:18 T:0
NC_010554	138302	complex	GATT	AATA	AATA:14 GATT:0
NC_010554	138327	snp	T	C	C:15 T:0	CDS	-	1512/1521	504/506	synonymous_variant c.1512A>G p.Thr504Thr	PMI_RS00535	ampG	muropeptide MFS transporter AmpG
NC_010554	138735	snp	A	G	G:12 A:0	CDS	-	1104/1521	368/506	synonymous_variant c.1104T>C p.Val368Val	PMI_RS00535	ampG	muropeptide MFS transporter AmpG
NC_010554	138744	snp	A	T	T:14 A:0	CDS	-	1095/1521	365/506	synonymous_variant c.1095T>A p.Arg365Arg	PMI_RS00535	ampG	muropeptide MFS transporter AmpG
NC_010554	139284	snp	G	A	A:10 G:0	CDS	-	555/1521	185/506	synonymous_variant c.555C>T p.Gly185Gly	PMI_RS00535	ampG	muropeptide MFS transporter AmpG
NC_010554	140262	snp	G	T	T:10 G:0	CDS	-	213/579	71/192	synonymous_variant c.213C>A p.Val71Val	PMI_RS00540		lipoprotein
NC_010554	140430	snp	C	T	T:11 C:0	CDS	-	45/579	15/192	synonymous_variant c.45G>A p.Leu15Leu	PMI_RS00540		lipoprotein
NC_010554	140603	snp	G	A	A:10 G:0
NC_010554	140737	snp	T	G	G:10 T:0
NC_010554	141862	snp	T	C	C:16 T:0	CDS	+	421/1305	141/434	synonymous_variant c.421T>C p.Leu141Leu	PMI_RS00550	tig	trigger factor
NC_010554	144451	snp	A	G	G:11 A:0	CDS	+	681/1272	227/423	synonymous_variant c.681A>G p.Gly227Gly	PMI_RS00560	clpX	ATP-dependent protease ATP-binding subunit ClpX
NC_010554	144856	snp	G	T	T:12 G:0	CDS	+	1086/1272	362/423	synonymous_variant c.1086G>T p.Ala362Ala	PMI_RS00560	clpX	ATP-dependent protease ATP-binding subunit ClpX
NC_010554	145965	snp	G	A	A:11 G:0	CDS	+	666/2355	222/784	synonymous_variant c.666G>A p.Glu222Glu	PMI_RS00565	lon	endopeptidase La
NC_010554	145977	snp	C	T	T:11 C:0	CDS	+	678/2355	226/784	synonymous_variant c.678C>T p.Arg226Arg	PMI_RS00565	lon	endopeptidase La
NC_010554	146361	snp	A	G	G:19 A:0	CDS	+	1062/2355	354/784	synonymous_variant c.1062A>G p.Leu354Leu	PMI_RS00565	lon	endopeptidase La
NC_010554	146388	complex	ATCA	GTCG	GTCG:15 ATCA:0	CDS	+	1089/2355	363/784	synonymous_variant c.1089_1092delATCAinsGTCG p.ThrSer363ThrSer	PMI_RS00565	lon	endopeptidase La
NC_010554	146454	snp	G	A	A:12 G:0	CDS	+	1155/2355	385/784	synonymous_variant c.1155G>A p.Val385Val	PMI_RS00565	lon	endopeptidase La
NC_010554	146499	snp	A	G	G:11 A:0	CDS	+	1200/2355	400/784	synonymous_variant c.1200A>G p.Gly400Gly	PMI_RS00565	lon	endopeptidase La
NC_010554	146619	snp	G	A	A:14 G:0	CDS	+	1320/2355	440/784	synonymous_variant c.1320G>A p.Leu440Leu	PMI_RS00565	lon	endopeptidase La
NC_010554	146649	snp	T	C	C:16 T:0	CDS	+	1350/2355	450/784	synonymous_variant c.1350T>C p.Ile450Ile	PMI_RS00565	lon	endopeptidase La
NC_010554	147414	snp	T	A	A:14 T:0	CDS	+	2115/2355	705/784	synonymous_variant c.2115T>A p.Gly705Gly	PMI_RS00565	lon	endopeptidase La
NC_010554	148374	snp	G	A	A:10 G:0
NC_010554	149026	snp	A	G	G:10 A:0	CDS	+	408/1878	136/625	synonymous_variant c.408A>G p.Lys136Lys	PMI_RS00575	ppiD	peptidylprolyl isomerase
NC_010554	152352	snp	T	C	C:10 T:0	CDS	-	483/699	161/232	synonymous_variant c.483A>G p.Leu161Leu	PMI_RS00590	queC	7-cyano-7-deazaguanine synthase QueC
NC_010554	154485	snp	C	T	T:22 C:0	CDS	+	976/1746	326/581	synonymous_variant c.976C>T p.Leu326Leu	PMI_RS00600		SmdA family multidrug ABC transporter permease/ATP-binding protein
NC_010554	154492	snp	T	C	C:19 T:0	CDS	+	983/1746	328/581	missense_variant c.983T>C p.Leu328Pro	PMI_RS00600		SmdA family multidrug ABC transporter permease/ATP-binding protein
NC_010554	155942	snp	A	G	G:15 A:0	CDS	+	701/1788	234/595	missense_variant c.701A>G p.Lys234Arg	PMI_RS00605		SmdB family multidrug efflux ABC transporter permease/ATP-binding protein
NC_010554	155979	snp	A	T	T:11 A:0	CDS	+	738/1788	246/595	synonymous_variant c.738A>T p.Arg246Arg	PMI_RS00605		SmdB family multidrug efflux ABC transporter permease/ATP-binding protein
NC_010554	156000	complex	CGGGTTAT	TGGGCTAC	TGGGCTAC:11 CGGGTTAT:0	CDS	+	759/1788	253/595	synonymous_variant c.759_766delCGGGTTATinsTGGGCTAC p.AspGlyLeuLeu253AspGlyLeuLeu	PMI_RS00605		SmdB family multidrug efflux ABC transporter permease/ATP-binding protein
NC_010554	156817	snp	G	C	C:11 G:0	CDS	+	1576/1788	526/595	missense_variant c.1576G>C p.Glu526Gln	PMI_RS00605		SmdB family multidrug efflux ABC transporter permease/ATP-binding protein
NC_010554	157084	complex	TC	TAA	TAA:12 TC:0
NC_010554	157187	snp	G	C	C:17 G:0
NC_010554	157325	snp	T	C	C:12 T:0	CDS	+	78/339	26/112	synonymous_variant c.78T>C p.Asn26Asn	PMI_RS00610		P-II family nitrogen regulator
NC_010554	158804	mnp	CG	TA	TA:14 CG:0	CDS	+	1206/1299	402/432	missense_variant c.1206_1207delCGinsTA p.IleAla402IleThr	PMI_RS00615	amtB	ammonium transporter AmtB
NC_010554	159532	snp	A	G	G:14 A:0	CDS	-	285/876	95/291	synonymous_variant c.285T>C p.Ile95Ile	PMI_RS00620	tesB	acyl-CoA thioesterase II
NC_010554	159594	snp	C	T	T:15 C:0	CDS	-	223/876	75/291	missense_variant c.223G>A p.Val75Ile	PMI_RS00620	tesB	acyl-CoA thioesterase II
NC_010554	160409	snp	T	A	A:10 T:0
NC_010554	162024	snp	T	C	C:12 T:0	CDS	-	3012/3159	1004/1052	synonymous_variant c.3012A>G p.Ser1004Ser	PMI_RS00635		multidrug efflux RND transporter permease subunit
NC_010554	162039	snp	G	A	A:12 G:0	CDS	-	2997/3159	999/1052	synonymous_variant c.2997C>T p.Ser999Ser	PMI_RS00635		multidrug efflux RND transporter permease subunit
NC_010554	162531	snp	T	C	C:14 T:0	CDS	-	2505/3159	835/1052	synonymous_variant c.2505A>G p.Pro835Pro	PMI_RS00635		multidrug efflux RND transporter permease subunit
NC_010554	163554	snp	T	C	C:13 T:0	CDS	-	1482/3159	494/1052	synonymous_variant c.1482A>G p.Ala494Ala	PMI_RS00635		multidrug efflux RND transporter permease subunit
NC_010554	163563	snp	T	A	A:14 T:0	CDS	-	1473/3159	491/1052	synonymous_variant c.1473A>T p.Ala491Ala	PMI_RS00635		multidrug efflux RND transporter permease subunit
NC_010554	164511	snp	A	C	C:17 A:0	CDS	-	525/3159	175/1052	synonymous_variant c.525T>G p.Thr175Thr	PMI_RS00635		multidrug efflux RND transporter permease subunit
NC_010554	165896	snp	T	C	C:15 T:0	CDS	-	345/1191	115/396	synonymous_variant c.345A>G p.Ala115Ala	PMI_RS00640		efflux RND transporter periplasmic adaptor subunit
NC_010554	168584	snp	A	G	G:12 A:0	CDS	+	1068/3429	356/1142	synonymous_variant c.1068A>G p.Leu356Leu	PMI_RS00655	mscK	mechanosensitive channel MscK
NC_010554	168647	snp	T	C	C:14 T:0	CDS	+	1131/3429	377/1142	synonymous_variant c.1131T>C p.Ala377Ala	PMI_RS00655	mscK	mechanosensitive channel MscK
NC_010554	168744	snp	G	A	A:17 G:0	CDS	+	1228/3429	410/1142	missense_variant c.1228G>A p.Ala410Thr	PMI_RS00655	mscK	mechanosensitive channel MscK
NC_010554	168751	snp	C	T	T:17 C:0	CDS	+	1235/3429	412/1142	missense_variant c.1235C>T p.Pro412Leu	PMI_RS00655	mscK	mechanosensitive channel MscK
NC_010554	169088	snp	G	A	A:10 G:0	CDS	+	1572/3429	524/1142	synonymous_variant c.1572G>A p.Val524Val	PMI_RS00655	mscK	mechanosensitive channel MscK
NC_010554	169101	snp	G	A	A:11 G:0	CDS	+	1585/3429	529/1142	missense_variant c.1585G>A p.Val529Ile	PMI_RS00655	mscK	mechanosensitive channel MscK
NC_010554	169122	snp	A	G	G:10 A:0	CDS	+	1606/3429	536/1142	missense_variant c.1606A>G p.Ile536Val	PMI_RS00655	mscK	mechanosensitive channel MscK
NC_010554	169214	snp	G	A	A:10 G:0	CDS	+	1698/3429	566/1142	synonymous_variant c.1698G>A p.Leu566Leu	PMI_RS00655	mscK	mechanosensitive channel MscK
NC_010554	169283	snp	A	T	T:13 A:0	CDS	+	1767/3429	589/1142	synonymous_variant c.1767A>T p.Leu589Leu	PMI_RS00655	mscK	mechanosensitive channel MscK
NC_010554	170021	snp	T	C	C:12 T:0	CDS	+	2505/3429	835/1142	synonymous_variant c.2505T>C p.Ile835Ile	PMI_RS00655	mscK	mechanosensitive channel MscK
NC_010554	171362	snp	T	A	A:17 T:0	CDS	-	306/543	102/180	synonymous_variant c.306A>T p.Leu102Leu	PMI_RS00660		primosomal replication protein
NC_010554	171542	snp	G	A	A:11 G:0	CDS	-	126/543	42/180	synonymous_variant c.126C>T p.Arg42Arg	PMI_RS00660		primosomal replication protein
NC_010554	172403	complex	ACCT	GCCC	GCCC:11 ACCT:0
NC_010554	173241	snp	C	T	T:11 C:0	CDS	+	658/1977	220/658	synonymous_variant c.658C>T p.Leu220Leu	PMI_RS00670	dnaX	DNA polymerase III subunit gamma/tau
NC_010554	173315	snp	T	C	C:10 T:0	CDS	+	732/1977	244/658	synonymous_variant c.732T>C p.Ile244Ile	PMI_RS00670	dnaX	DNA polymerase III subunit gamma/tau
NC_010554	173366	snp	C	T	T:12 C:0	CDS	+	783/1977	261/658	synonymous_variant c.783C>T p.Gly261Gly	PMI_RS00670	dnaX	DNA polymerase III subunit gamma/tau
NC_010554	173371	snp	A	T	T:12 A:0	CDS	+	788/1977	263/658	missense_variant c.788A>T p.Gln263Leu	PMI_RS00670	dnaX	DNA polymerase III subunit gamma/tau
NC_010554	176584	snp	C	A	A:15 C:0	CDS	+	585/2151	195/716	synonymous_variant c.585C>A p.Val195Val	PMI_RS00685		carbon starvation protein A
NC_010554	176746	snp	T	A	A:17 T:0	CDS	+	747/2151	249/716	synonymous_variant c.747T>A p.Pro249Pro	PMI_RS00685		carbon starvation protein A
NC_010554	176815	snp	G	A	A:15 G:0	CDS	+	816/2151	272/716	synonymous_variant c.816G>A p.Leu272Leu	PMI_RS00685		carbon starvation protein A
NC_010554	176908	snp	A	T	T:16 A:0	CDS	+	909/2151	303/716	synonymous_variant c.909A>T p.Leu303Leu	PMI_RS00685		carbon starvation protein A
NC_010554	177052	complex	AACG	CACA	CACA:15 AACG:0	CDS	+	1053/2151	351/716	synonymous_variant c.1053_1056delAACGinsCACA p.ThrThr351ThrThr	PMI_RS00685		carbon starvation protein A
NC_010554	177070	snp	C	T	T:17 C:0	CDS	+	1071/2151	357/716	synonymous_variant c.1071C>T p.Ala357Ala	PMI_RS00685		carbon starvation protein A
NC_010554	177094	snp	C	T	T:16 C:0	CDS	+	1095/2151	365/716	synonymous_variant c.1095C>T p.Ile365Ile	PMI_RS00685		carbon starvation protein A
NC_010554	177403	snp	A	G	G:10 A:0	CDS	+	1404/2151	468/716	synonymous_variant c.1404A>G p.Thr468Thr	PMI_RS00685		carbon starvation protein A
NC_010554	177739	snp	A	G	G:10 A:0	CDS	+	1740/2151	580/716	synonymous_variant c.1740A>G p.Ala580Ala	PMI_RS00685		carbon starvation protein A
NC_010554	178989	snp	C	T	T:10 C:0	CDS	+	546/978	182/325	synonymous_variant c.546C>T p.Thr182Thr	PMI_RS00695	yjiA	GTPase
NC_010554	179206	snp	T	C	C:13 T:0	CDS	+	763/978	255/325	synonymous_variant c.763T>C p.Leu255Leu	PMI_RS00695	yjiA	GTPase
NC_010554	179226	snp	C	A	A:13 C:0	CDS	+	783/978	261/325	synonymous_variant c.783C>A p.Ile261Ile	PMI_RS00695	yjiA	GTPase
NC_010554	179533	snp	A	G	G:12 A:0
NC_010554	179813	snp	G	A	A:10 G:0	CDS	-	1098/1323	366/440	synonymous_variant c.1098C>T p.Gly366Gly	PMI_RS00700		serine dehydratase subunit alpha family protein
NC_010554	180390	snp	A	G	G:13 A:0	CDS	-	521/1323	174/440	missense_variant c.521T>C p.Leu174Ser	PMI_RS00700		serine dehydratase subunit alpha family protein
NC_010554	180431	snp	C	T	T:14 C:0	CDS	-	480/1323	160/440	synonymous_variant c.480G>A p.Val160Val	PMI_RS00700		serine dehydratase subunit alpha family protein
NC_010554	181655	snp	T	A	A:10 T:0	CDS	-	1242/1368	414/455	synonymous_variant c.1242A>T p.Ala414Ala	PMI_RS00705	dcuC	C4-dicarboxylate transporter DcuC
NC_010554	183016	snp	C	T	T:12 C:0	CDS	-	1131/1254	377/417	synonymous_variant c.1131G>A p.Gly377Gly	PMI_RS00710	pepT	peptidase T
NC_010554	183025	snp	G	A	A:12 G:0	CDS	-	1122/1254	374/417	synonymous_variant c.1122C>T p.Ile374Ile	PMI_RS00710	pepT	peptidase T
NC_010554	183591	snp	C	T	T:13 C:0	CDS	-	556/1254	186/417	missense_variant c.556G>A p.Asp186Asn	PMI_RS00710	pepT	peptidase T
NC_010554	183661	snp	C	G	G:15 C:0	CDS	-	486/1254	162/417	synonymous_variant c.486G>C p.Val162Val	PMI_RS00710	pepT	peptidase T
NC_010554	185392	snp	G	A	A:13 G:0	CDS	-	1263/1341	421/446	synonymous_variant c.1263C>T p.Cys421Cys	PMI_RS00720		MATE family efflux transporter
NC_010554	185413	snp	T	C	C:11 T:0	CDS	-	1242/1341	414/446	synonymous_variant c.1242A>G p.Gly414Gly	PMI_RS00720		MATE family efflux transporter
NC_010554	185482	snp	A	G	G:11 A:0	CDS	-	1173/1341	391/446	synonymous_variant c.1173T>C p.Cys391Cys	PMI_RS00720		MATE family efflux transporter
NC_010554	185596	snp	C	T	T:15 C:0	CDS	-	1059/1341	353/446	synonymous_variant c.1059G>A p.Leu353Leu	PMI_RS00720		MATE family efflux transporter
NC_010554	185998	snp	T	C	C:13 T:0	CDS	-	657/1341	219/446	synonymous_variant c.657A>G p.Lys219Lys	PMI_RS00720		MATE family efflux transporter
NC_010554	186064	snp	T	C	C:25 T:0	CDS	-	591/1341	197/446	synonymous_variant c.591A>G p.Thr197Thr	PMI_RS00720		MATE family efflux transporter
NC_010554	186544	snp	A	G	G:10 A:0	CDS	-	111/1341	37/446	synonymous_variant c.111T>C p.Ser37Ser	PMI_RS00720		MATE family efflux transporter
NC_010554	186984	snp	A	T	T:10 A:0	CDS	+	132/900	44/299	missense_variant c.132A>T p.Glu44Asp	PMI_RS00725		diaminopimelate dehydrogenase
NC_010554	188067	snp	C	T	T:10 C:0	CDS	-	598/828	200/275	missense_variant c.598G>A p.Asp200Asn	PMI_RS00730		phosphoenolpyruvate hydrolase family protein
NC_010554	188104	snp	A	C	C:12 A:0	CDS	-	561/828	187/275	synonymous_variant c.561T>G p.Thr187Thr	PMI_RS00730		phosphoenolpyruvate hydrolase family protein
NC_010554	188266	snp	G	A	A:13 G:0	CDS	-	399/828	133/275	synonymous_variant c.399C>T p.Asn133Asn	PMI_RS00730		phosphoenolpyruvate hydrolase family protein
NC_010554	188551	snp	T	A	A:12 T:0	CDS	-	114/828	38/275	synonymous_variant c.114A>T p.Ala38Ala	PMI_RS00730		phosphoenolpyruvate hydrolase family protein
NC_010554	188575	snp	G	A	A:11 G:0	CDS	-	90/828	30/275	synonymous_variant c.90C>T p.Gly30Gly	PMI_RS00730		phosphoenolpyruvate hydrolase family protein
NC_010554	195069	snp	G	A	A:11 G:0
NC_010554	195460	snp	T	C	C:17 T:0	CDS	-	31/351	11/116	missense_variant c.31A>G p.Ile11Val	PMI_RS00765		YacC family pilotin-like protein
NC_010554	195960	snp	G	A	A:10 G:0	CDS	+	258/1581	86/526	synonymous_variant c.258G>A p.Glu86Glu	PMI_RS00770	cueO	multicopper oxidase CueO
NC_010554	195988	snp	T	C	C:13 T:0	CDS	+	286/1581	96/526	synonymous_variant c.286T>C p.Leu96Leu	PMI_RS00770	cueO	multicopper oxidase CueO
NC_010554	196059	snp	T	G	G:17 T:0	CDS	+	357/1581	119/526	synonymous_variant c.357T>G p.Ala119Ala	PMI_RS00770	cueO	multicopper oxidase CueO
NC_010554	196113	snp	A	G	G:17 A:0	CDS	+	411/1581	137/526	synonymous_variant c.411A>G p.Glu137Glu	PMI_RS00770	cueO	multicopper oxidase CueO
NC_010554	196230	snp	T	C	C:12 T:0	CDS	+	528/1581	176/526	synonymous_variant c.528T>C p.His176His	PMI_RS00770	cueO	multicopper oxidase CueO
NC_010554	196380	snp	T	C	C:11 T:0	CDS	+	678/1581	226/526	synonymous_variant c.678T>C p.His226His	PMI_RS00770	cueO	multicopper oxidase CueO
NC_010554	196851	snp	C	T	T:16 C:0	CDS	+	1149/1581	383/526	synonymous_variant c.1149C>T p.His383His	PMI_RS00770	cueO	multicopper oxidase CueO
NC_010554	196911	snp	C	T	T:10 C:0	CDS	+	1209/1581	403/526	synonymous_variant c.1209C>T p.Cys403Cys	PMI_RS00770	cueO	multicopper oxidase CueO
NC_010554	197963	snp	T	C	C:18 T:0	CDS	+	522/543	174/180	synonymous_variant c.522T>C p.His174His	PMI_RS00775	hpt	hypoxanthine phosphoribosyltransferase
NC_010554	198008	del	TAAAAAAC	TAAAC	TAAAC:13 TAAAAAAC:0
NC_010554	199719	snp	T	C	C:10 T:0	CDS	+	174/942	58/313	synonymous_variant c.174T>C p.Ser58Ser	PMI_RS00785		ABC transporter ATP-binding protein
NC_010554	199875	snp	A	T	T:13 A:0	CDS	+	330/942	110/313	synonymous_variant c.330A>T p.Arg110Arg	PMI_RS00785		ABC transporter ATP-binding protein
NC_010554	200103	snp	T	C	C:10 T:0	CDS	+	558/942	186/313	synonymous_variant c.558T>C p.Gly186Gly	PMI_RS00785		ABC transporter ATP-binding protein
NC_010554	200166	snp	C	T	T:15 C:0	CDS	+	621/942	207/313	synonymous_variant c.621C>T p.Gly207Gly	PMI_RS00785		ABC transporter ATP-binding protein
NC_010554	201800	snp	A	C	C:10 A:0	CDS	+	357/1230	119/409	synonymous_variant c.357A>C p.Gly119Gly	PMI_RS00795		MFS transporter
NC_010554	201806	snp	T	C	C:10 T:0	CDS	+	363/1230	121/409	synonymous_variant c.363T>C p.Gly121Gly	PMI_RS00795		MFS transporter
NC_010554	201818	snp	T	C	C:10 T:0	CDS	+	375/1230	125/409	synonymous_variant c.375T>C p.Pro125Pro	PMI_RS00795		MFS transporter
NC_010554	201827	snp	C	T	T:10 C:0	CDS	+	384/1230	128/409	synonymous_variant c.384C>T p.Ser128Ser	PMI_RS00795		MFS transporter
NC_010554	201854	snp	C	T	T:11 C:0	CDS	+	411/1230	137/409	synonymous_variant c.411C>T p.Ala137Ala	PMI_RS00795		MFS transporter
NC_010554	202037	snp	A	G	G:16 A:0	CDS	+	594/1230	198/409	synonymous_variant c.594A>G p.Thr198Thr	PMI_RS00795		MFS transporter
NC_010554	202042	snp	C	T	T:15 C:0	CDS	+	599/1230	200/409	missense_variant c.599C>T p.Ser200Leu	PMI_RS00795		MFS transporter
NC_010554	202259	snp	G	A	A:16 G:0	CDS	+	816/1230	272/409	synonymous_variant c.816G>A p.Pro272Pro	PMI_RS00795		MFS transporter
NC_010554	202274	snp	A	G	G:17 A:0	CDS	+	831/1230	277/409	synonymous_variant c.831A>G p.Ala277Ala	PMI_RS00795		MFS transporter
NC_010554	202298	snp	T	C	C:21 T:0	CDS	+	855/1230	285/409	synonymous_variant c.855T>C p.Gly285Gly	PMI_RS00795		MFS transporter
NC_010554	202304	snp	A	G	G:21 A:0	CDS	+	861/1230	287/409	synonymous_variant c.861A>G p.Lys287Lys	PMI_RS00795		MFS transporter
NC_010554	202319	snp	T	C	C:20 T:0	CDS	+	876/1230	292/409	synonymous_variant c.876T>C p.Thr292Thr	PMI_RS00795		MFS transporter
NC_010554	202331	complex	CACC	TACT	TACT:18 CACC:0	CDS	+	888/1230	296/409	synonymous_variant c.888_891delCACCinsTACT p.GlyThr296GlyThr	PMI_RS00795		MFS transporter
NC_010554	202343	snp	C	T	T:18 C:0	CDS	+	900/1230	300/409	synonymous_variant c.900C>T p.Ser300Ser	PMI_RS00795		MFS transporter
NC_010554	202391	snp	C	T	T:13 C:0	CDS	+	948/1230	316/409	synonymous_variant c.948C>T p.Phe316Phe	PMI_RS00795		MFS transporter
NC_010554	202433	snp	A	T	T:12 A:0	CDS	+	990/1230	330/409	synonymous_variant c.990A>T p.Ala330Ala	PMI_RS00795		MFS transporter
NC_010554	203247	snp	G	A	A:15 G:0	CDS	-	755/966	252/321	missense_variant c.755C>T p.Ala252Val	PMI_RS00805	htpX	zinc metalloprotease HtpX
NC_010554	205058	snp	G	A	A:15 G:0	CDS	-	600/813	200/270	synonymous_variant c.600C>T p.Val200Val	PMI_RS00815		dimethyl sulfoxide reductase anchor subunit
NC_010554	206005	snp	G	T	T:10 G:0	CDS	-	207/552	69/183	synonymous_variant c.207C>A p.Val69Val	PMI_RS00820		4Fe-4S dicluster domain-containing protein
NC_010554	206071	snp	C	T	T:12 C:0	CDS	-	141/552	47/183	synonymous_variant c.141G>A p.Leu47Leu	PMI_RS00820		4Fe-4S dicluster domain-containing protein
NC_010554	206229	snp	C	T	T:11 C:0	CDS	-	2322/2337	774/778	synonymous_variant c.2322G>A p.Val774Val	PMI_RS00825		molybdopterin-dependent oxidoreductase
NC_010554	206237	snp	T	C	C:13 T:0	CDS	-	2314/2337	772/778	missense_variant c.2314A>G p.Ile772Val	PMI_RS00825		molybdopterin-dependent oxidoreductase
NC_010554	206310	snp	C	T	T:10 C:0	CDS	-	2241/2337	747/778	synonymous_variant c.2241G>A p.Gly747Gly	PMI_RS00825		molybdopterin-dependent oxidoreductase
NC_010554	206853	snp	G	A	A:11 G:0	CDS	-	1698/2337	566/778	synonymous_variant c.1698C>T p.Arg566Arg	PMI_RS00825		molybdopterin-dependent oxidoreductase
NC_010554	206940	snp	A	G	G:10 A:0	CDS	-	1611/2337	537/778	synonymous_variant c.1611T>C p.Ala537Ala	PMI_RS00825		molybdopterin-dependent oxidoreductase
NC_010554	209002	snp	G	A	A:11 G:0	CDS	+	222/690	74/229	synonymous_variant c.222G>A p.Leu74Leu	PMI_RS00830		helix-turn-helix domain-containing protein
NC_010554	209380	complex	AGCC	CGCT	CGCT:14 AGCC:0	CDS	+	600/690	200/229	synonymous_variant c.600_603delAGCCinsCGCT p.AlaAla200AlaAla	PMI_RS00830		helix-turn-helix domain-containing protein
NC_010554	211036	snp	A	C	C:15 A:0	CDS	-	678/924	226/307	synonymous_variant c.678T>G p.Ser226Ser	PMI_RS00840		EfeM/EfeO family lipoprotein
NC_010554	211081	snp	C	A	A:13 C:0	CDS	-	633/924	211/307	synonymous_variant c.633G>T p.Gly211Gly	PMI_RS00840		EfeM/EfeO family lipoprotein
NC_010554	211666	snp	T	C	C:13 T:0	CDS	-	48/924	16/307	synonymous_variant c.48A>G p.Leu16Leu	PMI_RS00840		EfeM/EfeO family lipoprotein
NC_010554	211715	snp	A	G	G:11 A:0	CDS	-	825/837	275/278	synonymous_variant c.825T>C p.Arg275Arg	PMI_RS00845		FTR1 family protein
NC_010554	211772	snp	A	G	G:11 A:0	CDS	-	768/837	256/278	synonymous_variant c.768T>C p.Val256Val	PMI_RS00845		FTR1 family protein
NC_010554	211784	snp	G	A	A:12 G:0	CDS	-	756/837	252/278	synonymous_variant c.756C>T p.Ile252Ile	PMI_RS00845		FTR1 family protein
NC_010554	211793	snp	T	C	C:10 T:0	CDS	-	747/837	249/278	synonymous_variant c.747A>G p.Ser249Ser	PMI_RS00845		FTR1 family protein
NC_010554	212089	snp	A	G	G:16 A:0	CDS	-	451/837	151/278	missense_variant c.451T>C p.Ser151Pro	PMI_RS00845		FTR1 family protein
NC_010554	212197	snp	C	T	T:11 C:0	CDS	-	343/837	115/278	missense_variant c.343G>A p.Val115Ile	PMI_RS00845		FTR1 family protein
NC_010554	215412	snp	G	A	A:24 G:0	CDS	-	179/489	60/162	missense_variant c.179C>T p.Ala60Val	PMI_RS00870		hypothetical protein
NC_010554	217041	snp	T	C	C:10 T:0
NC_010554	217125	snp	T	A	A:15 T:0	CDS	+	60/1878	20/625	synonymous_variant c.60T>A p.Pro20Pro	PMI_RS00885	gss	bifunctional glutathionylspermidine amidase/synthase
NC_010554	217338	snp	A	G	G:10 A:0	CDS	+	273/1878	91/625	synonymous_variant c.273A>G p.Arg91Arg	PMI_RS00885	gss	bifunctional glutathionylspermidine amidase/synthase
NC_010554	217563	snp	A	G	G:12 A:0	CDS	+	498/1878	166/625	synonymous_variant c.498A>G p.Pro166Pro	PMI_RS00885	gss	bifunctional glutathionylspermidine amidase/synthase
NC_010554	217891	snp	C	T	T:13 C:0	CDS	+	826/1878	276/625	synonymous_variant c.826C>T p.Leu276Leu	PMI_RS00885	gss	bifunctional glutathionylspermidine amidase/synthase
NC_010554	218127	snp	T	C	C:21 T:0	CDS	+	1062/1878	354/625	synonymous_variant c.1062T>C p.Gly354Gly	PMI_RS00885	gss	bifunctional glutathionylspermidine amidase/synthase
NC_010554	218154	snp	T	G	G:21 T:0	CDS	+	1089/1878	363/625	synonymous_variant c.1089T>G p.Gly363Gly	PMI_RS00885	gss	bifunctional glutathionylspermidine amidase/synthase
NC_010554	218184	snp	T	A	A:18 T:0	CDS	+	1119/1878	373/625	synonymous_variant c.1119T>A p.Ala373Ala	PMI_RS00885	gss	bifunctional glutathionylspermidine amidase/synthase
NC_010554	218193	snp	C	T	T:19 C:0	CDS	+	1128/1878	376/625	synonymous_variant c.1128C>T p.His376His	PMI_RS00885	gss	bifunctional glutathionylspermidine amidase/synthase
NC_010554	218784	snp	A	G	G:10 A:0	CDS	+	1719/1878	573/625	synonymous_variant c.1719A>G p.Leu573Leu	PMI_RS00885	gss	bifunctional glutathionylspermidine amidase/synthase
NC_010554	221382	snp	T	A	A:10 T:0	CDS	+	1203/1338	401/445	synonymous_variant c.1203T>A p.Thr401Thr	PMI_RS00895	dsdX	D-serine transporter DsdX
NC_010554	221574	snp	G	A	A:11 G:0	CDS	+	45/1329	15/442	synonymous_variant c.45G>A p.Leu15Leu	PMI_RS00900		D-serine ammonia-lyase
NC_010554	222063	snp	A	G	G:13 A:0	CDS	+	534/1329	178/442	missense_variant c.534A>G p.Ile178Met	PMI_RS00900		D-serine ammonia-lyase
NC_010554	222537	snp	A	T	T:13 A:0	CDS	+	1008/1329	336/442	synonymous_variant c.1008A>T p.Ala336Ala	PMI_RS00900		D-serine ammonia-lyase
NC_010554	222543	snp	C	T	T:14 C:0	CDS	+	1014/1329	338/442	synonymous_variant c.1014C>T p.Asp338Asp	PMI_RS00900		D-serine ammonia-lyase
NC_010554	222934	snp	C	T	T:17 C:0
NC_010554	223045	snp	T	C	C:15 T:0	CDS	-	1035/1041	345/346	synonymous_variant c.1035A>G p.Leu345Leu	PMI_RS00905	fbpC	ferric ABC transporter ATP-binding protein
NC_010554	223057	snp	C	T	T:14 C:0	CDS	-	1023/1041	341/346	synonymous_variant c.1023G>A p.Gly341Gly	PMI_RS00905	fbpC	ferric ABC transporter ATP-binding protein
NC_010554	223906	snp	T	C	C:14 T:0	CDS	-	174/1041	58/346	synonymous_variant c.174A>G p.Pro58Pro	PMI_RS00905	fbpC	ferric ABC transporter ATP-binding protein
NC_010554	224008	snp	A	C	C:11 A:0	CDS	-	72/1041	24/346	synonymous_variant c.72T>G p.Thr24Thr	PMI_RS00905	fbpC	ferric ABC transporter ATP-binding protein
NC_010554	224424	snp	A	G	G:10 A:0	CDS	-	1750/2079	584/692	synonymous_variant c.1750T>C p.Leu584Leu	PMI_RS00910		iron ABC transporter permease
NC_010554	224443	snp	T	C	C:10 T:0	CDS	-	1731/2079	577/692	synonymous_variant c.1731A>G p.Leu577Leu	PMI_RS00910		iron ABC transporter permease
NC_010554	224458	snp	C	T	T:12 C:0	CDS	-	1716/2079	572/692	synonymous_variant c.1716G>A p.Ala572Ala	PMI_RS00910		iron ABC transporter permease
NC_010554	224536	snp	T	C	C:13 T:0	CDS	-	1638/2079	546/692	synonymous_variant c.1638A>G p.Ser546Ser	PMI_RS00910		iron ABC transporter permease
NC_010554	224740	snp	A	G	G:11 A:0	CDS	-	1434/2079	478/692	synonymous_variant c.1434T>C p.Asp478Asp	PMI_RS00910		iron ABC transporter permease
NC_010554	224800	snp	A	T	T:14 A:0	CDS	-	1374/2079	458/692	synonymous_variant c.1374T>A p.Gly458Gly	PMI_RS00910		iron ABC transporter permease
NC_010554	224818	complex	ACTG	GCTA	GCTA:10 ACTG:0	CDS	-	1356/2079	451/692	synonymous_variant c.1353_1356delCAGTinsTAGC p.GlySer451GlySer	PMI_RS00910		iron ABC transporter permease
NC_010554	225268	snp	A	T	T:14 A:0	CDS	-	906/2079	302/692	synonymous_variant c.906T>A p.Thr302Thr	PMI_RS00910		iron ABC transporter permease
NC_010554	226533	snp	G	A	A:19 G:0	CDS	-	747/1032	249/343	synonymous_variant c.747C>T p.Gly249Gly	PMI_RS00915		ABC transporter substrate-binding protein
NC_010554	227205	snp	A	G	G:12 A:0	CDS	-	75/1032	25/343	synonymous_variant c.75T>C p.Ala25Ala	PMI_RS00915		ABC transporter substrate-binding protein
NC_010554	228059	snp	C	A	A:11 C:0	CDS	-	561/1338	187/445	synonymous_variant c.561G>T p.Gly187Gly	PMI_RS00920	uhpC	MFS transporter family glucose-6-phosphate receptor UhpC
NC_010554	229425	snp	T	A	A:12 T:0	CDS	-	825/1548	275/515	synonymous_variant c.825A>T p.Ile275Ile	PMI_RS00925		MASE1 domain-containing protein
NC_010554	229716	snp	A	T	T:13 A:0	CDS	-	534/1548	178/515	synonymous_variant c.534T>A p.Pro178Pro	PMI_RS00925		MASE1 domain-containing protein
NC_010554	229956	snp	C	T	T:11 C:0	CDS	-	294/1548	98/515	synonymous_variant c.294G>A p.Glu98Glu	PMI_RS00925		MASE1 domain-containing protein
NC_010554	230275	snp	A	G	G:13 A:0	CDS	-	609/633	203/210	synonymous_variant c.609T>C p.Asn203Asn	PMI_RS00930		response regulator transcription factor
NC_010554	231192	snp	C	A	A:10 C:0	CDS	-	273/381	91/126	synonymous_variant c.273G>T p.Val91Val	PMI_RS00935	panD	aspartate 1-decarboxylase
NC_010554	231315	snp	A	G	G:12 A:0	CDS	-	150/381	50/126	synonymous_variant c.150T>C p.Asp50Asp	PMI_RS00935	panD	aspartate 1-decarboxylase
NC_010554	231470	snp	C	T	T:10 C:0
NC_010554	231538	snp	C	T	T:10 C:0	CDS	-	807/852	269/283	synonymous_variant c.807G>A p.Leu269Leu	PMI_RS00940	panC	pantoate--beta-alanine ligase
NC_010554	232649	snp	T	C	C:11 T:0	CDS	-	531/792	177/263	synonymous_variant c.531A>G p.Leu177Leu	PMI_RS00945	panB	3-methyl-2-oxobutanoate hydroxymethyltransferase
NC_010554	232771	snp	A	G	G:10 A:0	CDS	-	409/792	137/263	synonymous_variant c.409T>C p.Leu137Leu	PMI_RS00945	panB	3-methyl-2-oxobutanoate hydroxymethyltransferase
NC_010554	233756	snp	G	A	A:15 G:0	CDS	-	279/498	93/165	synonymous_variant c.279C>T p.Asn93Asn	PMI_RS00950	folK	2-amino-4-hydroxy-6- hydroxymethyldihydropteridine diphosphokinase
NC_010554	234342	snp	C	T	T:13 C:0	CDS	-	1269/1584	423/527	synonymous_variant c.1269G>A p.Thr423Thr	PMI_RS00955	pcnB	polynucleotide adenylyltransferase PcnB
NC_010554	234378	snp	A	G	G:16 A:0	CDS	-	1233/1584	411/527	synonymous_variant c.1233T>C p.Cys411Cys	PMI_RS00955	pcnB	polynucleotide adenylyltransferase PcnB
NC_010554	234636	snp	A	G	G:20 A:0	CDS	-	975/1584	325/527	synonymous_variant c.975T>C p.Leu325Leu	PMI_RS00955	pcnB	polynucleotide adenylyltransferase PcnB
NC_010554	234792	snp	C	T	T:11 C:0	CDS	-	819/1584	273/527	synonymous_variant c.819G>A p.Leu273Leu	PMI_RS00955	pcnB	polynucleotide adenylyltransferase PcnB
NC_010554	235930	snp	G	T	T:15 G:0	CDS	-	98/330	33/109	missense_variant c.98C>A p.Thr33Lys	PMI_RS00960		hypothetical protein
NC_010554	237110	snp	A	G	G:14 A:0	CDS	-	342/711	114/236	synonymous_variant c.342T>C p.Gly114Gly	PMI_RS00970	sfsA	DNA/RNA nuclease SfsA
NC_010554	238253	snp	T	C	C:10 T:0	CDS	+	717/2430	239/809	synonymous_variant c.717T>C p.His239His	PMI_RS00975	hrpB	ATP-dependent helicase HrpB
NC_010554	239081	snp	G	A	A:12 G:0	CDS	+	1545/2430	515/809	synonymous_variant c.1545G>A p.Gly515Gly	PMI_RS00975	hrpB	ATP-dependent helicase HrpB
NC_010554	239426	snp	C	T	T:11 C:0	CDS	+	1890/2430	630/809	synonymous_variant c.1890C>T p.Ser630Ser	PMI_RS00975	hrpB	ATP-dependent helicase HrpB
NC_010554	239433	snp	C	T	T:11 C:0	CDS	+	1897/2430	633/809	synonymous_variant c.1897C>T p.Leu633Leu	PMI_RS00975	hrpB	ATP-dependent helicase HrpB
NC_010554	239974	snp	T	A	A:18 T:0
NC_010554	240328	snp	T	C	C:12 T:0	CDS	+	234/2313	78/770	synonymous_variant c.234T>C p.Ser78Ser	PMI_RS00980	mrcB	bifunctional glycosyl transferase/transpeptidase
NC_010554	241870	snp	C	T	T:10 C:0	CDS	+	1776/2313	592/770	synonymous_variant c.1776C>T p.Ser592Ser	PMI_RS00980	mrcB	bifunctional glycosyl transferase/transpeptidase
NC_010554	242374	snp	A	G	G:11 A:0	CDS	+	2280/2313	760/770	synonymous_variant c.2280A>G p.Ala760Ala	PMI_RS00980	mrcB	bifunctional glycosyl transferase/transpeptidase
NC_010554	242753	snp	T	C	C:18 T:0	CDS	-	1044/1287	348/428	synonymous_variant c.1044A>G p.Val348Val	PMI_RS00985	hemL	glutamate-1-semialdehyde 2,1-aminomutase
NC_010554	242786	snp	T	C	C:13 T:0	CDS	-	1011/1287	337/428	synonymous_variant c.1011A>G p.Glu337Glu	PMI_RS00985	hemL	glutamate-1-semialdehyde 2,1-aminomutase
NC_010554	242795	snp	G	T	T:14 G:0	CDS	-	1002/1287	334/428	synonymous_variant c.1002C>A p.Gly334Gly	PMI_RS00985	hemL	glutamate-1-semialdehyde 2,1-aminomutase
NC_010554	242813	snp	A	G	G:14 A:0	CDS	-	984/1287	328/428	synonymous_variant c.984T>C p.Thr328Thr	PMI_RS00985	hemL	glutamate-1-semialdehyde 2,1-aminomutase
NC_010554	242839	snp	C	T	T:13 C:0	CDS	-	958/1287	320/428	missense_variant c.958G>A p.Val320Ile	PMI_RS00985	hemL	glutamate-1-semialdehyde 2,1-aminomutase
NC_010554	242879	snp	C	T	T:12 C:0	CDS	-	918/1287	306/428	synonymous_variant c.918G>A p.Ala306Ala	PMI_RS00985	hemL	glutamate-1-semialdehyde 2,1-aminomutase
NC_010554	242921	snp	G	A	A:10 G:0	CDS	-	876/1287	292/428	synonymous_variant c.876C>T p.Val292Val	PMI_RS00985	hemL	glutamate-1-semialdehyde 2,1-aminomutase
NC_010554	244319	snp	C	T	T:11 C:0	CDS	+	246/345	82/114	synonymous_variant c.246C>T p.Gly82Gly	PMI_RS00990	erpA	iron-sulfur cluster insertion protein ErpA
NC_010554	252740	snp	T	A	A:11 T:0	CDS	-	543/831	181/276	missense_variant c.543A>T p.Lys181Asn	PMI_RS01025	btuF	vitamin B12 ABC transporter substrate-binding protein BtuF
NC_010554	252773	snp	T	C	C:16 T:0	CDS	-	510/831	170/276	synonymous_variant c.510A>G p.Gln170Gln	PMI_RS01025	btuF	vitamin B12 ABC transporter substrate-binding protein BtuF
NC_010554	254313	snp	C	T	T:12 C:0	CDS	+	105/1509	35/502	synonymous_variant c.105C>T p.Arg35Arg	PMI_RS01035	dgt	dGTPase
NC_010554	254922	snp	A	G	G:14 A:0	CDS	+	714/1509	238/502	synonymous_variant c.714A>G p.Lys238Lys	PMI_RS01035	dgt	dGTPase
NC_010554	254928	snp	G	A	A:19 G:0	CDS	+	720/1509	240/502	synonymous_variant c.720G>A p.Val240Val	PMI_RS01035	dgt	dGTPase
NC_010554	254934	snp	A	G	G:17 A:0	CDS	+	726/1509	242/502	synonymous_variant c.726A>G p.Glu242Glu	PMI_RS01035	dgt	dGTPase
NC_010554	255042	snp	C	T	T:10 C:0	CDS	+	834/1509	278/502	synonymous_variant c.834C>T p.Gly278Gly	PMI_RS01035	dgt	dGTPase
NC_010554	255297	snp	T	C	C:10 T:0	CDS	+	1089/1509	363/502	synonymous_variant c.1089T>C p.His363His	PMI_RS01035	dgt	dGTPase
NC_010554	255337	snp	A	G	G:14 A:0	CDS	+	1129/1509	377/502	missense_variant c.1129A>G p.Thr377Ala	PMI_RS01035	dgt	dGTPase
NC_010554	256464	snp	A	G	G:11 A:0	CDS	+	360/1326	120/441	synonymous_variant c.360A>G p.Val120Val	PMI_RS01040	rlmD	23S rRNA (uracil(1939)-C(5))-methyltransferase RlmD
NC_010554	256637	snp	T	C	C:14 T:0	CDS	+	533/1326	178/441	missense_variant c.533T>C p.Val178Ala	PMI_RS01040	rlmD	23S rRNA (uracil(1939)-C(5))-methyltransferase RlmD
NC_010554	256765	snp	G	A	A:10 G:0	CDS	+	661/1326	221/441	missense_variant c.661G>A p.Gly221Ser	PMI_RS01040	rlmD	23S rRNA (uracil(1939)-C(5))-methyltransferase RlmD
NC_010554	259345	snp	A	T	T:12 A:0	CDS	+	1860/2241	620/746	synonymous_variant c.1860A>T p.Pro620Pro	PMI_RS01045	relA	GTP diphosphokinase
NC_010554	260271	snp	A	G	G:12 A:0	CDS	+	435/798	145/265	synonymous_variant c.435A>G p.Leu145Leu	PMI_RS01050	mazG	nucleoside triphosphate pyrophosphohydrolase
NC_010554	261298	snp	G	A	A:11 G:0	CDS	+	153/1638	51/545	synonymous_variant c.153G>A p.Thr51Thr	PMI_RS01060	pyrG	CTP synthase (glutamine hydrolyzing)
NC_010554	262069	snp	G	T	T:12 G:0	CDS	+	924/1638	308/545	synonymous_variant c.924G>T p.Val308Val	PMI_RS01060	pyrG	CTP synthase (glutamine hydrolyzing)
NC_010554	262237	snp	T	A	A:15 T:0	CDS	+	1092/1638	364/545	synonymous_variant c.1092T>A p.Ala364Ala	PMI_RS01060	pyrG	CTP synthase (glutamine hydrolyzing)
NC_010554	262531	snp	T	C	C:10 T:0	CDS	+	1386/1638	462/545	synonymous_variant c.1386T>C p.Thr462Thr	PMI_RS01060	pyrG	CTP synthase (glutamine hydrolyzing)
NC_010554	264020	snp	T	C	C:14 T:0	CDS	+	1173/1302	391/433	synonymous_variant c.1173T>C p.Gly391Gly	PMI_RS01065	eno	phosphopyruvate hydratase
NC_010554	264246	snp	C	T	T:11 C:0
NC_010554	264703	snp	C	T	T:10 C:0	CDS	+	234/1383	78/460	synonymous_variant c.234C>T p.Leu78Leu	PMI_RS01070		DASS family sodium-coupled anion symporter
NC_010554	264833	snp	T	C	C:10 T:0	CDS	+	364/1383	122/460	synonymous_variant c.364T>C p.Leu122Leu	PMI_RS01070		DASS family sodium-coupled anion symporter
NC_010554	264949	snp	G	A	A:11 G:0	CDS	+	480/1383	160/460	synonymous_variant c.480G>A p.Val160Val	PMI_RS01070		DASS family sodium-coupled anion symporter
NC_010554	264955	snp	C	G	G:11 C:0	CDS	+	486/1383	162/460	synonymous_variant c.486C>G p.Gly162Gly	PMI_RS01070		DASS family sodium-coupled anion symporter
NC_010554	267584	snp	G	A	A:19 G:0	CDS	+	1549/1638	517/545	missense_variant c.1549G>A p.Glu517Lys	PMI_RS01075		alpha-keto acid decarboxylase family protein
NC_010554	267989	snp	G	A	A:14 G:0	CDS	-	1108/1335	370/444	synonymous_variant c.1108C>T p.Leu370Leu	PMI_RS01080	mltD	murein transglycosylase D
NC_010554	268068	snp	A	T	T:15 A:0	CDS	-	1029/1335	343/444	synonymous_variant c.1029T>A p.Ser343Ser	PMI_RS01080	mltD	murein transglycosylase D
NC_010554	268206	snp	C	T	T:17 C:0	CDS	-	891/1335	297/444	synonymous_variant c.891G>A p.Leu297Leu	PMI_RS01080	mltD	murein transglycosylase D
NC_010554	268494	snp	T	C	C:11 T:0	CDS	-	603/1335	201/444	synonymous_variant c.603A>G p.Glu201Glu	PMI_RS01080	mltD	murein transglycosylase D
NC_010554	268590	snp	T	C	C:12 T:0	CDS	-	507/1335	169/444	synonymous_variant c.507A>G p.Glu169Glu	PMI_RS01080	mltD	murein transglycosylase D
NC_010554	268707	snp	A	C	C:10 A:0	CDS	-	390/1335	130/444	synonymous_variant c.390T>G p.Ala130Ala	PMI_RS01080	mltD	murein transglycosylase D
NC_010554	269638	snp	G	A	A:13 G:0	CDS	-	288/756	96/251	synonymous_variant c.288C>T p.Ile96Ile	PMI_RS01085	gloB	hydroxyacylglutathione hydrolase
NC_010554	270040	snp	C	T	T:10 C:0	CDS	+	78/714	26/237	synonymous_variant c.78C>T p.Arg26Arg	PMI_RS01090		methyltransferase domain-containing protein
NC_010554	270277	snp	C	T	T:18 C:0	CDS	+	315/714	105/237	synonymous_variant c.315C>T p.Asp105Asp	PMI_RS01090		methyltransferase domain-containing protein
NC_010554	271414	snp	T	C	C:14 T:0	CDS	+	169/759	57/252	synonymous_variant c.169T>C p.Leu57Leu	PMI_RS01100	dnaQ	DNA polymerase III subunit epsilon
NC_010554	272486	snp	T	C	C:10 T:0
NC_010554	272548	complex	CTCT	ATCG	ATCG:15 CTCT:0
NC_010554	272571	snp	A	G	G:23 A:0
NC_010554	273656	snp	C	T	T:10 C:0	CDS	+	1066/1083	356/360	missense_variant c.1066C>T p.His356Tyr	PMI_RS01110		iron ABC transporter permease
NC_010554	273678	snp	C	T	T:10 C:0	CDS	+	6/795	2/264	synonymous_variant c.6C>T p.Asn2Asn	PMI_RS01115		ABC transporter ATP-binding protein
NC_010554	273943	snp	T	C	C:11 T:0	CDS	+	271/795	91/264	synonymous_variant c.271T>C p.Leu91Leu	PMI_RS01115		ABC transporter ATP-binding protein
NC_010554	274031	snp	A	G	G:14 A:0	CDS	+	359/795	120/264	missense_variant c.359A>G p.Asp120Gly	PMI_RS01115		ABC transporter ATP-binding protein
NC_010554	274092	complex	TGAG	CGAA	CGAA:10 TGAG:0	CDS	+	420/795	140/264	synonymous_variant c.420_423delTGAGinsCGAA p.AspGlu140AspGlu	PMI_RS01115		ABC transporter ATP-binding protein
NC_010554	274107	complex	ACAG	GCAA	GCAA:10 ACAG:0	CDS	+	435/795	145/264	synonymous_variant c.435_438delACAGinsGCAA p.GlyGln145GlyGln	PMI_RS01115		ABC transporter ATP-binding protein
NC_010554	274227	snp	G	A	A:12 G:0	CDS	+	555/795	185/264	synonymous_variant c.555G>A p.Ala185Ala	PMI_RS01115		ABC transporter ATP-binding protein
NC_010554	274756	snp	T	G	G:14 T:0	CDS	-	619/837	207/278	missense_variant c.619A>C p.Ser207Arg	PMI_RS01120		CoA ester lyase
NC_010554	274769	snp	G	A	A:14 G:0	CDS	-	606/837	202/278	synonymous_variant c.606C>T p.Asp202Asp	PMI_RS01120		CoA ester lyase
NC_010554	275911	complex	TGAA	CGAG	CGAG:11 TGAA:0	CDS	+	324/1884	108/627	synonymous_variant c.324_327delTGAAinsCGAG p.AsnGlu108AsnGlu	PMI_RS01125		IucA/IucC family siderophore biosynthesis protein
NC_010554	276079	snp	T	A	A:15 T:0	CDS	+	492/1884	164/627	synonymous_variant c.492T>A p.Thr164Thr	PMI_RS01125		IucA/IucC family siderophore biosynthesis protein
NC_010554	276124	complex	GGGTGCG	AGGCGCT	AGGCGCT:10 GGGTGCG:0	CDS	+	537/1884	179/627	stop_gained c.537_543delGGGTGCGinsAGGCGCT p.TrpGlyAla179*	PMI_RS01125		IucA/IucC family siderophore biosynthesis protein
NC_010554	276235	snp	T	C	C:10 T:0	CDS	+	648/1884	216/627	synonymous_variant c.648T>C p.Arg216Arg	PMI_RS01125		IucA/IucC family siderophore biosynthesis protein
NC_010554	276490	snp	C	T	T:11 C:0	CDS	+	903/1884	301/627	synonymous_variant c.903C>T p.Thr301Thr	PMI_RS01125		IucA/IucC family siderophore biosynthesis protein
NC_010554	276937	snp	C	G	G:14 C:0	CDS	+	1350/1884	450/627	synonymous_variant c.1350C>G p.Pro450Pro	PMI_RS01125		IucA/IucC family siderophore biosynthesis protein
NC_010554	277030	snp	C	T	T:12 C:0	CDS	+	1443/1884	481/627	synonymous_variant c.1443C>T p.Thr481Thr	PMI_RS01125		IucA/IucC family siderophore biosynthesis protein
NC_010554	277673	snp	G	A	A:10 G:0	CDS	+	192/2112	64/703	synonymous_variant c.192G>A p.Lys64Lys	PMI_RS01130		TonB-dependent siderophore receptor
NC_010554	277715	snp	A	T	T:10 A:0	CDS	+	234/2112	78/703	synonymous_variant c.234A>T p.Thr78Thr	PMI_RS01130		TonB-dependent siderophore receptor
NC_010554	277817	snp	C	T	T:10 C:0	CDS	+	336/2112	112/703	synonymous_variant c.336C>T p.Gly112Gly	PMI_RS01130		TonB-dependent siderophore receptor
NC_010554	277919	snp	G	T	T:13 G:0	CDS	+	438/2112	146/703	synonymous_variant c.438G>T p.Gly146Gly	PMI_RS01130		TonB-dependent siderophore receptor
NC_010554	278015	snp	T	C	C:10 T:0	CDS	+	534/2112	178/703	synonymous_variant c.534T>C p.Thr178Thr	PMI_RS01130		TonB-dependent siderophore receptor
NC_010554	278312	snp	C	G	G:19 C:0	CDS	+	831/2112	277/703	synonymous_variant c.831C>G p.Arg277Arg	PMI_RS01130		TonB-dependent siderophore receptor
NC_010554	278674	snp	C	T	T:11 C:0	CDS	+	1193/2112	398/703	missense_variant c.1193C>T p.Ser398Leu	PMI_RS01130		TonB-dependent siderophore receptor
NC_010554	278860	snp	G	C	C:19 G:0	CDS	+	1379/2112	460/703	missense_variant c.1379G>C p.Ser460Thr	PMI_RS01130		TonB-dependent siderophore receptor
NC_010554	279391	snp	C	A	A:10 C:0	CDS	+	1910/2112	637/703	missense_variant c.1910C>A p.Ala637Glu	PMI_RS01130		TonB-dependent siderophore receptor
NC_010554	279726	snp	C	T	T:18 C:0	CDS	+	122/1404	41/467	missense_variant c.122C>T p.Thr41Ile	PMI_RS01135		Y4yA family PLP-dependent enzyme
NC_010554	279929	snp	C	T	T:17 C:0	CDS	+	325/1404	109/467	synonymous_variant c.325C>T p.Leu109Leu	PMI_RS01135		Y4yA family PLP-dependent enzyme
NC_010554	279966	snp	A	G	G:21 A:0	CDS	+	362/1404	121/467	missense_variant c.362A>G p.Lys121Arg	PMI_RS01135		Y4yA family PLP-dependent enzyme
NC_010554	280130	snp	C	T	T:16 C:0	CDS	+	526/1404	176/467	synonymous_variant c.526C>T p.Leu176Leu	PMI_RS01135		Y4yA family PLP-dependent enzyme
NC_010554	280176	snp	T	C	C:13 T:0	CDS	+	572/1404	191/467	missense_variant c.572T>C p.Leu191Ser	PMI_RS01135		Y4yA family PLP-dependent enzyme
NC_010554	280285	snp	A	G	G:16 A:0	CDS	+	681/1404	227/467	synonymous_variant c.681A>G p.Lys227Lys	PMI_RS01135		Y4yA family PLP-dependent enzyme
NC_010554	280521	snp	T	C	C:16 T:0	CDS	+	917/1404	306/467	missense_variant c.917T>C p.Val306Ala	PMI_RS01135		Y4yA family PLP-dependent enzyme
NC_010554	280903	snp	C	T	T:11 C:0	CDS	+	1299/1404	433/467	synonymous_variant c.1299C>T p.Tyr433Tyr	PMI_RS01135		Y4yA family PLP-dependent enzyme
NC_010554	280916	snp	C	T	T:10 C:0	CDS	+	1312/1404	438/467	synonymous_variant c.1312C>T p.Leu438Leu	PMI_RS01135		Y4yA family PLP-dependent enzyme
NC_010554	281592	snp	A	G	G:10 A:0	CDS	+	573/1017	191/338	synonymous_variant c.573A>G p.Arg191Arg	PMI_RS01140		cysteine synthase family protein
NC_010554	282543	snp	A	G	G:11 A:0	CDS	+	511/1158	171/385	missense_variant c.511A>G p.Arg171Gly	PMI_RS01145		NAD/NADP-dependent octopine/nopaline dehydrogenase family protein
NC_010554	282650	snp	A	T	T:14 A:0	CDS	+	618/1158	206/385	synonymous_variant c.618A>T p.Pro206Pro	PMI_RS01145		NAD/NADP-dependent octopine/nopaline dehydrogenase family protein
NC_010554	282731	snp	C	T	T:15 C:0	CDS	+	699/1158	233/385	synonymous_variant c.699C>T p.Ser233Ser	PMI_RS01145		NAD/NADP-dependent octopine/nopaline dehydrogenase family protein
NC_010554	282758	snp	T	C	C:19 T:0	CDS	+	726/1158	242/385	synonymous_variant c.726T>C p.Pro242Pro	PMI_RS01145		NAD/NADP-dependent octopine/nopaline dehydrogenase family protein
NC_010554	282825	snp	G	A	A:13 G:0	CDS	+	793/1158	265/385	missense_variant c.793G>A p.Val265Ile	PMI_RS01145		NAD/NADP-dependent octopine/nopaline dehydrogenase family protein
NC_010554	282982	snp	A	G	G:10 A:0	CDS	+	950/1158	317/385	missense_variant c.950A>G p.Gln317Arg	PMI_RS01145		NAD/NADP-dependent octopine/nopaline dehydrogenase family protein
NC_010554	283016	snp	A	G	G:18 A:0	CDS	+	984/1158	328/385	synonymous_variant c.984A>G p.Arg328Arg	PMI_RS01145		NAD/NADP-dependent octopine/nopaline dehydrogenase family protein
NC_010554	283067	snp	G	A	A:13 G:0	CDS	+	1035/1158	345/385	synonymous_variant c.1035G>A p.Gly345Gly	PMI_RS01145		NAD/NADP-dependent octopine/nopaline dehydrogenase family protein
NC_010554	283082	snp	A	G	G:11 A:0	CDS	+	1050/1158	350/385	synonymous_variant c.1050A>G p.Val350Val	PMI_RS01145		NAD/NADP-dependent octopine/nopaline dehydrogenase family protein
NC_010554	283138	complex	ATC	GTT	GTT:10 ATC:0	CDS	+	1106/1158	369/385	missense_variant c.1106_1108delATCinsGTT p.AsnLeu369SerLeu	PMI_RS01145		NAD/NADP-dependent octopine/nopaline dehydrogenase family protein
NC_010554	283155	snp	A	C	C:13 A:0	CDS	+	1123/1158	375/385	missense_variant c.1123A>C p.Ile375Leu	PMI_RS01145		NAD/NADP-dependent octopine/nopaline dehydrogenase family protein
NC_010554	283246	snp	T	C	C:11 T:0	CDS	+	55/1212	19/403	synonymous_variant c.55T>C p.Leu19Leu	PMI_RS01150		MFS transporter
NC_010554	283473	snp	C	A	A:16 C:0	CDS	+	282/1212	94/403	synonymous_variant c.282C>A p.Leu94Leu	PMI_RS01150		MFS transporter
NC_010554	283512	snp	C	T	T:16 C:0	CDS	+	321/1212	107/403	synonymous_variant c.321C>T p.Arg107Arg	PMI_RS01150		MFS transporter
NC_010554	284512	snp	T	C	C:11 T:0	CDS	+	99/1128	33/375	synonymous_variant c.99T>C p.Thr33Thr	PMI_RS01155		ABC transporter substrate-binding protein
NC_010554	284830	snp	T	A	A:15 T:0	CDS	+	417/1128	139/375	synonymous_variant c.417T>A p.Arg139Arg	PMI_RS01155		ABC transporter substrate-binding protein
NC_010554	285283	snp	T	C	C:11 T:0	CDS	+	870/1128	290/375	synonymous_variant c.870T>C p.His290His	PMI_RS01155		ABC transporter substrate-binding protein
NC_010554	285930	snp	A	G	G:10 A:0	CDS	+	387/447	129/148	synonymous_variant c.387A>G p.Gln129Gln	PMI_RS01160		ParB N-terminal domain-containing protein
NC_010554	285948	snp	C	T	T:11 C:0	CDS	+	405/447	135/148	synonymous_variant c.405C>T p.Ala135Ala	PMI_RS01160		ParB N-terminal domain-containing protein
NC_010554	286788	snp	G	T	T:10 G:0	CDS	+	462/1995	154/664	synonymous_variant c.462G>T p.Gly154Gly	PMI_RS01165	tkt	transketolase
NC_010554	287457	snp	T	A	A:10 T:0	CDS	+	1131/1995	377/664	synonymous_variant c.1131T>A p.Gly377Gly	PMI_RS01165	tkt	transketolase
NC_010554	288921	snp	T	A	A:14 T:0	CDS	+	342/1020	114/339	synonymous_variant c.342T>A p.Ala114Ala	PMI_RS01170	epd	erythrose-4-phosphate dehydrogenase
NC_010554	289029	snp	C	T	T:11 C:0	CDS	+	450/1020	150/339	synonymous_variant c.450C>T p.Val150Val	PMI_RS01170	epd	erythrose-4-phosphate dehydrogenase
NC_010554	289485	snp	T	A	A:12 T:0	CDS	+	906/1020	302/339	synonymous_variant c.906T>A p.Thr302Thr	PMI_RS01170	epd	erythrose-4-phosphate dehydrogenase
NC_010554	290259	snp	G	T	T:11 G:0	CDS	+	558/1164	186/387	synonymous_variant c.558G>T p.Val186Val	PMI_RS01175	pgk	phosphoglycerate kinase
NC_010554	290268	snp	T	C	C:10 T:0	CDS	+	567/1164	189/387	synonymous_variant c.567T>C p.Val189Val	PMI_RS01175	pgk	phosphoglycerate kinase
NC_010554	291187	snp	G	T	T:15 G:0	CDS	+	258/1080	86/359	synonymous_variant c.258G>T p.Gly86Gly	PMI_RS01180	fbaA	class II fructose-bisphosphate aldolase
NC_010554	291250	snp	A	G	G:20 A:0	CDS	+	321/1080	107/359	synonymous_variant c.321A>G p.Leu107Leu	PMI_RS01180	fbaA	class II fructose-bisphosphate aldolase
NC_010554	291535	snp	C	T	T:18 C:0	CDS	+	606/1080	202/359	synonymous_variant c.606C>T p.Asp202Asp	PMI_RS01180	fbaA	class II fructose-bisphosphate aldolase
NC_010554	292081	snp	A	G	G:13 A:0
NC_010554	292559	snp	G	A	A:12 G:0
NC_010554	292644	snp	A	G	G:15 A:0	CDS	-	1410/1479	470/492	synonymous_variant c.1410T>C p.Gly470Gly	PMI_RS01190	dtpB	dipeptide/tripeptide permease DtpB
NC_010554	292734	snp	C	G	G:16 C:0	CDS	-	1320/1479	440/492	synonymous_variant c.1320G>C p.Ala440Ala	PMI_RS01190	dtpB	dipeptide/tripeptide permease DtpB
NC_010554	292830	snp	G	A	A:15 G:0	CDS	-	1224/1479	408/492	synonymous_variant c.1224C>T p.Phe408Phe	PMI_RS01190	dtpB	dipeptide/tripeptide permease DtpB
NC_010554	293535	snp	C	T	T:14 C:0	CDS	-	519/1479	173/492	synonymous_variant c.519G>A p.Ala173Ala	PMI_RS01190	dtpB	dipeptide/tripeptide permease DtpB
NC_010554	293544	snp	A	G	G:14 A:0	CDS	-	510/1479	170/492	synonymous_variant c.510T>C p.Tyr170Tyr	PMI_RS01190	dtpB	dipeptide/tripeptide permease DtpB
NC_010554	293814	complex	GGTG	AGTA	AGTA:10 GGTG:0	CDS	-	240/1479	79/492	synonymous_variant c.237_240delCACCinsTACT p.GlyThr79GlyThr	PMI_RS01190	dtpB	dipeptide/tripeptide permease DtpB
NC_010554	297126	snp	T	A	A:14 T:0	CDS	-	1158/2004	386/667	synonymous_variant c.1158A>T p.Ala386Ala	PMI_RS01210	betT	choline BCCT transporter BetT
NC_010554	297297	snp	G	T	T:14 G:0	CDS	-	987/2004	329/667	synonymous_variant c.987C>A p.Gly329Gly	PMI_RS01210	betT	choline BCCT transporter BetT
NC_010554	297852	snp	C	T	T:11 C:0	CDS	-	432/2004	144/667	synonymous_variant c.432G>A p.Leu144Leu	PMI_RS01210	betT	choline BCCT transporter BetT
NC_010554	300396	snp	C	T	T:14 C:0	CDS	-	846/918	282/305	synonymous_variant c.846G>A p.Glu282Glu	PMI_RS01225	rnz	ribonuclease Z
NC_010554	300435	snp	A	G	G:12 A:0	CDS	-	807/918	269/305	synonymous_variant c.807T>C p.Thr269Thr	PMI_RS01225	rnz	ribonuclease Z
NC_010554	300446	snp	A	G	G:12 A:0	CDS	-	796/918	266/305	synonymous_variant c.796T>C p.Leu266Leu	PMI_RS01225	rnz	ribonuclease Z
NC_010554	300462	snp	T	C	C:11 T:0	CDS	-	780/918	260/305	synonymous_variant c.780A>G p.Lys260Lys	PMI_RS01225	rnz	ribonuclease Z
NC_010554	300630	snp	A	G	G:10 A:0	CDS	-	612/918	204/305	synonymous_variant c.612T>C p.Gly204Gly	PMI_RS01225	rnz	ribonuclease Z
NC_010554	300687	snp	C	T	T:10 C:0	CDS	-	555/918	185/305	synonymous_variant c.555G>A p.Thr185Thr	PMI_RS01225	rnz	ribonuclease Z
NC_010554	300735	snp	A	G	G:10 A:0	CDS	-	507/918	169/305	synonymous_variant c.507T>C p.Ile169Ile	PMI_RS01225	rnz	ribonuclease Z
NC_010554	300746	snp	T	C	C:12 T:0	CDS	-	496/918	166/305	missense_variant c.496A>G p.Thr166Ala	PMI_RS01225	rnz	ribonuclease Z
NC_010554	300774	snp	C	T	T:10 C:0	CDS	-	468/918	156/305	synonymous_variant c.468G>A p.Pro156Pro	PMI_RS01225	rnz	ribonuclease Z
NC_010554	302673	snp	A	G	G:15 A:0	CDS	+	192/528	64/175	synonymous_variant c.192A>G p.Lys64Lys	PMI_RS01230		type 1 fimbrial protein
NC_010554	302691	snp	A	G	G:10 A:0	CDS	+	210/528	70/175	synonymous_variant c.210A>G p.Ala70Ala	PMI_RS01230		type 1 fimbrial protein
NC_010554	302940	snp	A	T	T:11 A:0	CDS	+	459/528	153/175	synonymous_variant c.459A>T p.Gly153Gly	PMI_RS01230		type 1 fimbrial protein
NC_010554	303323	snp	C	T	T:10 C:0	CDS	+	75/2628	25/875	synonymous_variant c.75C>T p.Thr25Thr	PMI_RS01235		outer membrane usher protein
NC_010554	303593	snp	T	C	C:14 T:0	CDS	+	345/2628	115/875	synonymous_variant c.345T>C p.Pro115Pro	PMI_RS01235		outer membrane usher protein
NC_010554	303755	snp	A	G	G:10 A:0	CDS	+	507/2628	169/875	synonymous_variant c.507A>G p.Glu169Glu	PMI_RS01235		outer membrane usher protein
NC_010554	304866	snp	C	A	A:14 C:0	CDS	+	1618/2628	540/875	synonymous_variant c.1618C>A p.Arg540Arg	PMI_RS01235		outer membrane usher protein
NC_010554	305156	snp	T	G	G:13 T:0	CDS	+	1908/2628	636/875	synonymous_variant c.1908T>G p.Ala636Ala	PMI_RS01235		outer membrane usher protein
NC_010554	305456	snp	A	G	G:12 A:0	CDS	+	2208/2628	736/875	synonymous_variant c.2208A>G p.Lys736Lys	PMI_RS01235		outer membrane usher protein
NC_010554	306850	snp	C	T	T:15 C:0	CDS	+	156/555	52/184	synonymous_variant c.156C>T p.Asn52Asn	PMI_RS01245		fimbrial protein
NC_010554	307430	snp	G	T	T:12 G:0	CDS	+	168/519	56/172	missense_variant c.168G>T p.Met56Ile	PMI_RS01250		fimbrial protein
NC_010554	307968	snp	C	T	T:15 C:0	CDS	+	177/537	59/178	synonymous_variant c.177C>T p.Tyr59Tyr	PMI_RS01255		type 1 fimbrial protein
NC_010554	307983	complex	AACT	GACC	GACC:15 AACT:0	CDS	+	192/537	64/178	synonymous_variant c.192_195delAACTinsGACC p.ArgThr64ArgThr	PMI_RS01255		type 1 fimbrial protein
NC_010554	308187	snp	A	G	G:19 A:0	CDS	+	396/537	132/178	synonymous_variant c.396A>G p.Ser132Ser	PMI_RS01255		type 1 fimbrial protein
NC_010554	308202	snp	G	A	A:17 G:0	CDS	+	411/537	137/178	synonymous_variant c.411G>A p.Leu137Leu	PMI_RS01255		type 1 fimbrial protein
NC_010554	308454	complex	TGTG	AGTA	AGTA:18 TGTG:0	CDS	+	108/849	36/282	synonymous_variant c.108_111delTGTGinsAGTA p.ProVal36ProVal	PMI_RS01260		hypothetical protein
NC_010554	308601	snp	T	C	C:10 T:0	CDS	+	255/849	85/282	synonymous_variant c.255T>C p.Gly85Gly	PMI_RS01260		hypothetical protein
NC_010554	308907	snp	G	A	A:14 G:0	CDS	+	561/849	187/282	synonymous_variant c.561G>A p.Glu187Glu	PMI_RS01260		hypothetical protein
NC_010554	308931	snp	G	A	A:17 G:0	CDS	+	585/849	195/282	synonymous_variant c.585G>A p.Gln195Gln	PMI_RS01260		hypothetical protein
NC_010554	309422	snp	T	C	C:10 T:0	CDS	+	210/324	70/107	synonymous_variant c.210T>C p.Pro70Pro	PMI_RS01265		helix-turn-helix domain-containing protein
NC_010554	309560	snp	T	C	C:10 T:0
NC_010554	313126	snp	A	C	C:11 A:0	CDS	+	585/2616	195/871	synonymous_variant c.585A>C p.Ala195Ala	PMI_RS01285	mrpC	MR/P fimbria usher protein MrpC
NC_010554	314107	snp	C	T	T:10 C:0	CDS	+	1566/2616	522/871	synonymous_variant c.1566C>T p.Asp522Asp	PMI_RS01285	mrpC	MR/P fimbria usher protein MrpC
NC_010554	315168	snp	C	T	T:11 C:0
NC_010554	316782	snp	T	C	C:11 T:0	CDS	+	240/486	80/161	synonymous_variant c.240T>C p.Gly80Gly	PMI_RS01300		fimbrial protein
NC_010554	317332	snp	C	T	T:13 C:0	CDS	+	294/549	98/182	synonymous_variant c.294C>T p.Asn98Asn	PMI_RS01305		type 1 fimbrial protein
NC_010554	319944	snp	C	G	G:16 C:0	CDS	+	540/1575	180/524	synonymous_variant c.540C>G p.Gly180Gly	PMI_RS01320		AbgT family transporter
NC_010554	320658	snp	G	A	A:15 G:0	CDS	+	1254/1575	418/524	synonymous_variant c.1254G>A p.Ala418Ala	PMI_RS01320		AbgT family transporter
NC_010554	320691	snp	T	G	G:10 T:0	CDS	+	1287/1575	429/524	synonymous_variant c.1287T>G p.Pro429Pro	PMI_RS01320		AbgT family transporter
NC_010554	321023	snp	T	C	C:14 T:0	CDS	-	380/384	127/127	missense_variant c.380A>G p.Lys127Arg	PMI_RS01325		DUF1992 domain-containing protein
NC_010554	321743	snp	C	T	T:14 C:0	CDS	+	210/339	70/112	synonymous_variant c.210C>T p.Thr70Thr	PMI_RS01330		carboxymuconolactone decarboxylase family protein
NC_010554	322871	snp	C	T	T:10 C:0	CDS	+	646/1647	216/548	synonymous_variant c.646C>T p.Leu216Leu	PMI_RS01335	arnT	lipid IV(A) 4-amino-4-deoxy-L-arabinosyltransferase
NC_010554	322891	snp	C	A	A:10 C:0	CDS	+	666/1647	222/548	synonymous_variant c.666C>A p.Thr222Thr	PMI_RS01335	arnT	lipid IV(A) 4-amino-4-deoxy-L-arabinosyltransferase
NC_010554	323008	snp	G	A	A:10 G:0	CDS	+	783/1647	261/548	synonymous_variant c.783G>A p.Thr261Thr	PMI_RS01335	arnT	lipid IV(A) 4-amino-4-deoxy-L-arabinosyltransferase
NC_010554	323126	snp	A	G	G:10 A:0	CDS	+	901/1647	301/548	missense_variant c.901A>G p.Thr301Ala	PMI_RS01335	arnT	lipid IV(A) 4-amino-4-deoxy-L-arabinosyltransferase
NC_010554	323278	snp	C	T	T:19 C:0	CDS	+	1053/1647	351/548	synonymous_variant c.1053C>T p.Ile351Ile	PMI_RS01335	arnT	lipid IV(A) 4-amino-4-deoxy-L-arabinosyltransferase
NC_010554	323428	snp	G	A	A:13 G:0	CDS	+	1203/1647	401/548	synonymous_variant c.1203G>A p.Leu401Leu	PMI_RS01335	arnT	lipid IV(A) 4-amino-4-deoxy-L-arabinosyltransferase
NC_010554	324264	snp	C	T	T:12 C:0
NC_010554	327628	snp	C	T	T:10 C:0	CDS	-	1167/1740	389/579	synonymous_variant c.1167G>A p.Val389Val	PMI_RS01350		type I secretion system permease/ATPase
NC_010554	329217	snp	A	T	T:14 A:0	CDS	-	1216/1476	406/491	missense_variant c.1216T>A p.Ser406Thr	PMI_RS01355		serralysin family metalloprotease
NC_010554	329710	snp	G	A	A:13 G:0	CDS	-	723/1476	241/491	synonymous_variant c.723C>T p.Ala241Ala	PMI_RS01355		serralysin family metalloprotease
NC_010554	331708	snp	C	A	A:26 C:0	CDS	-	1398/2064	466/687	missense_variant c.1398G>T p.Lys466Asn	PMI_RS01360		M10 family metallopeptidase C-terminal domain-containing protein
NC_010554	331776	complex	GACCTGAT	CGCCTTTA	CGCCTTTA:12 GACCTGAT:0	CDS	-	1330/2064	441/687	missense_variant c.1323_1330delATCAGGTCinsTAAAGGCG p.GlySerGlyHis441GlyLysGlyAsp	PMI_RS01360		M10 family metallopeptidase C-terminal domain-containing protein
NC_010554	332652	snp	A	G	G:10 A:0	CDS	-	454/2064	152/687	missense_variant c.454T>C p.Tyr152His	PMI_RS01360		M10 family metallopeptidase C-terminal domain-containing protein
NC_010554	334880	snp	T	C	C:21 T:0	CDS	-	421/1965	141/654	missense_variant c.421A>G p.Lys141Glu	PMI_RS01365		M10 family metallopeptidase C-terminal domain-containing protein
NC_010554	334914	snp	G	A	A:10 G:0	CDS	-	387/1965	129/654	synonymous_variant c.387C>T p.Tyr129Tyr	PMI_RS01365		M10 family metallopeptidase C-terminal domain-containing protein
NC_010554	342327	snp	T	C	C:10 T:0	CDS	-	444/1257	148/418	synonymous_variant c.444A>G p.Gly148Gly	PMI_RS01385		Zn-dependent hydrolase
NC_010554	342486	snp	C	T	T:11 C:0	CDS	-	285/1257	95/418	synonymous_variant c.285G>A p.Gly95Gly	PMI_RS01385		Zn-dependent hydrolase
NC_010554	345340	snp	C	G	G:10 C:0	CDS	-	2594/2718	865/905	missense_variant c.2594G>C p.Ser865Thr	PMI_RS01400		glycoside hydrolase family 65 protein
NC_010554	345390	snp	T	C	C:13 T:0	CDS	-	2544/2718	848/905	synonymous_variant c.2544A>G p.Lys848Lys	PMI_RS01400		glycoside hydrolase family 65 protein
NC_010554	345411	snp	T	A	A:15 T:0	CDS	-	2523/2718	841/905	synonymous_variant c.2523A>T p.Ser841Ser	PMI_RS01400		glycoside hydrolase family 65 protein
NC_010554	345428	snp	A	G	G:16 A:0	CDS	-	2506/2718	836/905	synonymous_variant c.2506T>C p.Leu836Leu	PMI_RS01400		glycoside hydrolase family 65 protein
NC_010554	345989	snp	T	G	G:14 T:0	CDS	-	1945/2718	649/905	missense_variant c.1945A>C p.Ser649Arg	PMI_RS01400		glycoside hydrolase family 65 protein
NC_010554	346020	snp	A	C	C:14 A:0	CDS	-	1914/2718	638/905	missense_variant c.1914T>G p.Asp638Glu	PMI_RS01400		glycoside hydrolase family 65 protein
NC_010554	346154	snp	T	C	C:14 T:0	CDS	-	1780/2718	594/905	missense_variant c.1780A>G p.Asn594Asp	PMI_RS01400		glycoside hydrolase family 65 protein
NC_010554	346212	snp	A	G	G:20 A:0	CDS	-	1722/2718	574/905	synonymous_variant c.1722T>C p.Ile574Ile	PMI_RS01400		glycoside hydrolase family 65 protein
NC_010554	347039	snp	G	A	A:11 G:0	CDS	-	895/2718	299/905	synonymous_variant c.895C>T p.Leu299Leu	PMI_RS01400		glycoside hydrolase family 65 protein
NC_010554	347274	snp	T	C	C:11 T:0	CDS	-	660/2718	220/905	synonymous_variant c.660A>G p.Leu220Leu	PMI_RS01400		glycoside hydrolase family 65 protein
NC_010554	347283	snp	T	A	A:12 T:0	CDS	-	651/2718	217/905	missense_variant c.651A>T p.Gln217His	PMI_RS01400		glycoside hydrolase family 65 protein
NC_010554	347454	snp	A	G	G:14 A:0	CDS	-	480/2718	160/905	synonymous_variant c.480T>C p.Pro160Pro	PMI_RS01400		glycoside hydrolase family 65 protein
NC_010554	348175	snp	G	T	T:14 G:0	CDS	-	1206/1422	402/473	synonymous_variant c.1206C>A p.Ala402Ala	PMI_RS01405	treB	PTS trehalose transporter subunit IIBC
NC_010554	348223	snp	T	C	C:10 T:0	CDS	-	1158/1422	386/473	synonymous_variant c.1158A>G p.Pro386Pro	PMI_RS01405	treB	PTS trehalose transporter subunit IIBC
NC_010554	348292	snp	A	G	G:13 A:0	CDS	-	1089/1422	363/473	synonymous_variant c.1089T>C p.Ser363Ser	PMI_RS01405	treB	PTS trehalose transporter subunit IIBC
NC_010554	348829	snp	A	G	G:18 A:0	CDS	-	552/1422	184/473	synonymous_variant c.552T>C p.Gly184Gly	PMI_RS01405	treB	PTS trehalose transporter subunit IIBC
NC_010554	348847	snp	T	C	C:19 T:0	CDS	-	534/1422	178/473	synonymous_variant c.534A>G p.Ser178Ser	PMI_RS01405	treB	PTS trehalose transporter subunit IIBC
NC_010554	348862	snp	C	T	T:20 C:0	CDS	-	519/1422	173/473	synonymous_variant c.519G>A p.Val173Val	PMI_RS01405	treB	PTS trehalose transporter subunit IIBC
NC_010554	348868	snp	T	C	C:20 T:0	CDS	-	513/1422	171/473	synonymous_variant c.513A>G p.Leu171Leu	PMI_RS01405	treB	PTS trehalose transporter subunit IIBC
NC_010554	352999	snp	A	T	T:10 A:0	CDS	+	27/561	9/186	synonymous_variant c.27A>T p.Thr9Thr	PMI_RS01430		type 1 fimbrial protein
NC_010554	353017	snp	A	C	C:16 A:0	CDS	+	45/561	15/186	synonymous_variant c.45A>C p.Ser15Ser	PMI_RS01430		type 1 fimbrial protein
NC_010554	354370	snp	A	G	G:20 A:0	CDS	+	16/2523	6/840	missense_variant c.16A>G p.Ile6Val	PMI_RS01440		fimbria/pilus outer membrane usher protein
NC_010554	354573	snp	C	T	T:16 C:0	CDS	+	219/2523	73/840	synonymous_variant c.219C>T p.Gly73Gly	PMI_RS01440		fimbria/pilus outer membrane usher protein
NC_010554	354822	snp	T	C	C:12 T:0	CDS	+	468/2523	156/840	synonymous_variant c.468T>C p.Pro156Pro	PMI_RS01440		fimbria/pilus outer membrane usher protein
NC_010554	354984	snp	C	T	T:14 C:0	CDS	+	630/2523	210/840	synonymous_variant c.630C>T p.Ala210Ala	PMI_RS01440		fimbria/pilus outer membrane usher protein
NC_010554	357624	snp	G	A	A:16 G:0	CDS	+	712/732	238/243	missense_variant c.712G>A p.Val238Met	PMI_RS01445		fimbria/pilus periplasmic chaperone
NC_010554	359551	snp	A	T	T:18 A:0	CDS	+	373/1152	125/383	missense_variant c.373A>T p.Asn125Tyr	PMI_RS01465		hypothetical protein
NC_010554	359689	snp	T	G	G:12 T:0	CDS	+	511/1152	171/383	missense_variant c.511T>G p.Ser171Ala	PMI_RS01465		hypothetical protein
NC_010554	360772	snp	T	C	C:11 T:0	CDS	-	370/630	124/209	missense_variant c.370A>G p.Ser124Gly	PMI_RS01470		TetR family transcriptional regulator C-terminal domain-containing protein
NC_010554	361183	snp	G	A	A:10 G:0
NC_010554	361223	snp	C	T	T:10 C:0
NC_010554	361234	snp	A	G	G:11 A:0
NC_010554	361415	snp	G	C	C:11 G:0	CDS	-	1185/1329	395/442	synonymous_variant c.1185C>G p.Ala395Ala	PMI_RS01475	potE	putrescine-ornithine antiporter
NC_010554	362165	snp	G	A	A:10 G:0	CDS	-	435/1329	145/442	synonymous_variant c.435C>T p.Thr145Thr	PMI_RS01475	potE	putrescine-ornithine antiporter
NC_010554	362664	snp	C	T	T:10 C:0	CDS	-	2162/2163	721/720	splice_region_variant&stop_retained_variant c.2162G>A p.Ter721Ter	PMI_RS01480	speF	ornithine decarboxylase SpeF
NC_010554	362822	snp	C	T	T:17 C:0	CDS	-	2004/2163	668/720	synonymous_variant c.2004G>A p.Val668Val	PMI_RS01480	speF	ornithine decarboxylase SpeF
NC_010554	363194	snp	C	T	T:11 C:0	CDS	-	1632/2163	544/720	synonymous_variant c.1632G>A p.Thr544Thr	PMI_RS01480	speF	ornithine decarboxylase SpeF
NC_010554	363644	snp	T	A	A:11 T:0	CDS	-	1182/2163	394/720	synonymous_variant c.1182A>T p.Ser394Ser	PMI_RS01480	speF	ornithine decarboxylase SpeF
NC_010554	364220	snp	G	T	T:10 G:0	CDS	-	606/2163	202/720	synonymous_variant c.606C>A p.Ser202Ser	PMI_RS01480	speF	ornithine decarboxylase SpeF
NC_010554	365813	snp	G	T	T:11 G:0
NC_010554	376268	snp	G	A	A:10 G:0	CDS	-	1050/1071	350/356	synonymous_variant c.1050C>T p.Thr350Thr	PMI_RS01545	mltC	membrane-bound lytic murein transglycosylase MltC
NC_010554	376949	snp	A	G	G:13 A:0	CDS	-	369/1071	123/356	synonymous_variant c.369T>C p.Asn123Asn	PMI_RS01545	mltC	membrane-bound lytic murein transglycosylase MltC
NC_010554	377943	snp	A	C	C:15 A:0	CDS	-	781/1041	261/346	missense_variant c.781T>G p.Ser261Ala	PMI_RS01555	mutY	A/G-specific adenine glycosylase
NC_010554	378592	snp	C	A	A:10 C:0	CDS	-	132/1041	44/346	synonymous_variant c.132G>T p.Thr44Thr	PMI_RS01555	mutY	A/G-specific adenine glycosylase
NC_010554	380330	snp	C	T	T:10 C:0	CDS	+	270/927	90/308	synonymous_variant c.270C>T p.Gly90Gly	PMI_RS01570	glsB	glutaminase B
NC_010554	380363	snp	G	A	A:10 G:0	CDS	+	303/927	101/308	synonymous_variant c.303G>A p.Leu101Leu	PMI_RS01570	glsB	glutaminase B
NC_010554	382375	mnp	TA	CG	CG:11 TA:0	CDS	+	432/951	144/316	missense_variant c.432_433delTAinsCG p.GlyThr144GlyAla	PMI_RS01580		siderophore ABC transporter substrate-binding protein
NC_010554	382460	snp	A	G	G:10 A:0	CDS	+	517/951	173/316	missense_variant c.517A>G p.Thr173Ala	PMI_RS01580		siderophore ABC transporter substrate-binding protein
NC_010554	382486	snp	G	A	A:12 G:0	CDS	+	543/951	181/316	synonymous_variant c.543G>A p.Val181Val	PMI_RS01580		siderophore ABC transporter substrate-binding protein
NC_010554	383444	snp	G	A	A:12 G:0	CDS	-	684/1131	228/376	synonymous_variant c.684C>T p.Leu228Leu	PMI_RS01585	hemW	radical SAM family heme chaperone HemW
NC_010554	383477	snp	T	C	C:14 T:0	CDS	-	651/1131	217/376	synonymous_variant c.651A>G p.Leu217Leu	PMI_RS01585	hemW	radical SAM family heme chaperone HemW
NC_010554	383522	snp	C	T	T:24 C:0	CDS	-	606/1131	202/376	synonymous_variant c.606G>A p.Thr202Thr	PMI_RS01585	hemW	radical SAM family heme chaperone HemW
NC_010554	383585	snp	T	C	C:19 T:0	CDS	-	543/1131	181/376	synonymous_variant c.543A>G p.Gln181Gln	PMI_RS01585	hemW	radical SAM family heme chaperone HemW
NC_010554	383597	snp	A	G	G:15 A:0	CDS	-	531/1131	177/376	synonymous_variant c.531T>C p.Leu177Leu	PMI_RS01585	hemW	radical SAM family heme chaperone HemW
NC_010554	384886	snp	C	T	T:10 C:0	CDS	-	402/564	134/187	synonymous_variant c.402G>A p.Leu134Leu	PMI_RS01595		YggT family protein
NC_010554	385141	snp	G	A	A:11 G:0	CDS	-	147/564	49/187	synonymous_variant c.147C>T p.Arg49Arg	PMI_RS01595		YggT family protein
NC_010554	385183	snp	C	T	T:13 C:0	CDS	-	105/564	35/187	synonymous_variant c.105G>A p.Pro35Pro	PMI_RS01595		YggT family protein
NC_010554	386032	snp	A	G	G:11 A:0	CDS	-	93/819	31/272	synonymous_variant c.93T>C p.Asn31Asn	PMI_RS01600		pyrroline-5-carboxylate reductase
NC_010554	386058	snp	C	T	T:11 C:0	CDS	-	67/819	23/272	missense_variant c.67G>A p.Val23Ile	PMI_RS01600		pyrroline-5-carboxylate reductase
NC_010554	386092	snp	G	A	A:18 G:0	CDS	-	33/819	11/272	synonymous_variant c.33C>T p.Ala11Ala	PMI_RS01600		pyrroline-5-carboxylate reductase
NC_010554	386188	snp	G	A	A:15 G:0	CDS	-	654/699	218/232	synonymous_variant c.654C>T p.Arg218Arg	PMI_RS01605		YggS family pyridoxal phosphate-dependent enzyme
NC_010554	387243	snp	T	C	C:12 T:0	CDS	+	381/1020	127/339	synonymous_variant c.381T>C p.Leu127Leu	PMI_RS01610		PilT/PilU family type 4a pilus ATPase
NC_010554	387291	snp	A	G	G:14 A:0	CDS	+	429/1020	143/339	synonymous_variant c.429A>G p.Ala143Ala	PMI_RS01610		PilT/PilU family type 4a pilus ATPase
NC_010554	387436	snp	A	G	G:16 A:0	CDS	+	574/1020	192/339	missense_variant c.574A>G p.Lys192Glu	PMI_RS01610		PilT/PilU family type 4a pilus ATPase
NC_010554	387441	snp	C	T	T:13 C:0	CDS	+	579/1020	193/339	synonymous_variant c.579C>T p.Ala193Ala	PMI_RS01610		PilT/PilU family type 4a pilus ATPase
NC_010554	387450	snp	T	C	C:13 T:0	CDS	+	588/1020	196/339	synonymous_variant c.588T>C p.Arg196Arg	PMI_RS01610		PilT/PilU family type 4a pilus ATPase
NC_010554	387459	snp	C	T	T:14 C:0	CDS	+	597/1020	199/339	synonymous_variant c.597C>T p.Pro199Pro	PMI_RS01610		PilT/PilU family type 4a pilus ATPase
NC_010554	387558	snp	G	A	A:11 G:0	CDS	+	696/1020	232/339	synonymous_variant c.696G>A p.Thr232Thr	PMI_RS01610		PilT/PilU family type 4a pilus ATPase
NC_010554	387642	snp	A	G	G:11 A:0	CDS	+	780/1020	260/339	synonymous_variant c.780A>G p.Gly260Gly	PMI_RS01610		PilT/PilU family type 4a pilus ATPase
NC_010554	387678	snp	A	T	T:11 A:0	CDS	+	816/1020	272/339	synonymous_variant c.816A>T p.Pro272Pro	PMI_RS01610		PilT/PilU family type 4a pilus ATPase
NC_010554	389535	snp	A	T	T:10 A:0	CDS	-	396/957	132/318	synonymous_variant c.396T>A p.Pro132Pro	PMI_RS01625	gshB	glutathione synthase
NC_010554	389754	snp	C	T	T:12 C:0	CDS	-	177/957	59/318	synonymous_variant c.177G>A p.Val59Val	PMI_RS01625	gshB	glutathione synthase
NC_010554	389775	snp	T	A	A:17 T:0	CDS	-	156/957	52/318	synonymous_variant c.156A>T p.Ala52Ala	PMI_RS01625	gshB	glutathione synthase
NC_010554	389787	snp	G	A	A:17 G:0	CDS	-	144/957	48/318	synonymous_variant c.144C>T p.Gly48Gly	PMI_RS01625	gshB	glutathione synthase
NC_010554	390355	complex	AGTG	GGTA	GGTA:12 AGTG:0	CDS	-	318/732	105/243	synonymous_variant c.315_318delCACTinsTACC p.AsnThr105AsnThr	PMI_RS01630	rsmE	16S rRNA (uracil(1498)-N(3))-methyltransferase
NC_010554	390403	snp	T	C	C:16 T:0	CDS	-	270/732	90/243	synonymous_variant c.270A>G p.Glu90Glu	PMI_RS01630	rsmE	16S rRNA (uracil(1498)-N(3))-methyltransferase
NC_010554	390433	snp	G	A	A:12 G:0	CDS	-	240/732	80/243	synonymous_variant c.240C>T p.Leu80Leu	PMI_RS01630	rsmE	16S rRNA (uracil(1498)-N(3))-methyltransferase
NC_010554	391386	snp	T	C	C:15 T:0	CDS	+	467/633	156/210	missense_variant c.467T>C p.Ile156Thr	PMI_RS01635		A24 family peptidase
NC_010554	391394	snp	T	C	C:14 T:0	CDS	+	475/633	159/210	synonymous_variant c.475T>C p.Leu159Leu	PMI_RS01635		A24 family peptidase
NC_010554	391666	snp	C	T	T:11 C:0	CDS	-	654/666	218/221	synonymous_variant c.654G>A p.Lys218Lys	PMI_RS01640		DsbA family protein
NC_010554	391678	snp	G	A	A:14 G:0	CDS	-	642/666	214/221	synonymous_variant c.642C>T p.Thr214Thr	PMI_RS01640		DsbA family protein
NC_010554	391714	snp	C	A	A:14 C:0	CDS	-	606/666	202/221	synonymous_variant c.606G>T p.Pro202Pro	PMI_RS01640		DsbA family protein
NC_010554	391845	snp	G	A	A:10 G:0	CDS	-	475/666	159/221	synonymous_variant c.475C>T p.Leu159Leu	PMI_RS01640		DsbA family protein
NC_010554	391855	snp	A	G	G:13 A:0	CDS	-	465/666	155/221	synonymous_variant c.465T>C p.Leu155Leu	PMI_RS01640		DsbA family protein
NC_010554	391876	snp	T	C	C:16 T:0	CDS	-	444/666	148/221	synonymous_variant c.444A>G p.Lys148Lys	PMI_RS01640		DsbA family protein
NC_010554	392065	snp	G	A	A:11 G:0	CDS	-	255/666	85/221	synonymous_variant c.255C>T p.Ser85Ser	PMI_RS01640		DsbA family protein
NC_010554	392073	complex	TTTGT	CTTGC	CTTGC:13 TTTGT:0	CDS	-	247/666	81/221	missense_variant c.243_247delACAAAinsGCAAG p.GlyGlnIle81GlyGlnVal	PMI_RS01640		DsbA family protein
NC_010554	392281	snp	G	A	A:18 G:0	CDS	-	39/666	13/221	synonymous_variant c.39C>T p.Thr13Thr	PMI_RS01640		DsbA family protein
NC_010554	392301	snp	C	T	T:16 C:0	CDS	-	19/666	7/221	missense_variant c.19G>A p.Val7Met	PMI_RS01640		DsbA family protein
NC_010554	392378	snp	C	T	T:12 C:0	CDS	-	847/918	283/305	missense_variant c.847G>A p.Asp283Asn	PMI_RS01645		MBL fold metallo-hydrolase
NC_010554	393415	snp	T	C	C:11 T:0	CDS	+	132/921	44/306	synonymous_variant c.132T>C p.Ala44Ala	PMI_RS01650		LysR family transcriptional regulator
NC_010554	393661	snp	A	G	G:11 A:0	CDS	+	378/921	126/306	synonymous_variant c.378A>G p.Gln126Gln	PMI_RS01650		LysR family transcriptional regulator
NC_010554	393880	snp	A	G	G:11 A:0	CDS	+	597/921	199/306	synonymous_variant c.597A>G p.Leu199Leu	PMI_RS01650		LysR family transcriptional regulator
NC_010554	393949	snp	T	G	G:10 T:0	CDS	+	666/921	222/306	synonymous_variant c.666T>G p.Ser222Ser	PMI_RS01650		LysR family transcriptional regulator
NC_010554	394009	snp	A	G	G:12 A:0	CDS	+	726/921	242/306	synonymous_variant c.726A>G p.Ser242Ser	PMI_RS01650		LysR family transcriptional regulator
NC_010554	394574	snp	C	T	T:11 C:0	CDS	-	534/927	178/308	synonymous_variant c.534G>A p.Val178Val	PMI_RS01655		LysR family transcriptional regulator
NC_010554	394868	snp	A	G	G:15 A:0	CDS	-	240/927	80/308	synonymous_variant c.240T>C p.Asp80Asp	PMI_RS01655		LysR family transcriptional regulator
NC_010554	394916	snp	T	C	C:13 T:0	CDS	-	192/927	64/308	synonymous_variant c.192A>G p.Glu64Glu	PMI_RS01655		LysR family transcriptional regulator
NC_010554	395227	snp	C	T	T:20 C:0	CDS	+	11/1245	4/414	missense_variant c.11C>T p.Thr4Ile	PMI_RS01660	lysA	diaminopimelate decarboxylase
NC_010554	395487	snp	A	G	G:14 A:0	CDS	+	271/1245	91/414	missense_variant c.271A>G p.Ile91Val	PMI_RS01660	lysA	diaminopimelate decarboxylase
NC_010554	396471	snp	T	C	C:10 T:0
NC_010554	396910	snp	T	C	C:10 T:0	CDS	-	2133/2448	711/815	synonymous_variant c.2133A>G p.Gly711Gly	PMI_RS01665	fadE	acyl-CoA dehydrogenase FadE
NC_010554	397041	snp	C	T	T:10 C:0	CDS	-	2002/2448	668/815	missense_variant c.2002G>A p.Val668Ile	PMI_RS01665	fadE	acyl-CoA dehydrogenase FadE
NC_010554	397663	snp	T	C	C:12 T:0	CDS	-	1380/2448	460/815	synonymous_variant c.1380A>G p.Gln460Gln	PMI_RS01665	fadE	acyl-CoA dehydrogenase FadE
NC_010554	397837	snp	T	C	C:10 T:0	CDS	-	1206/2448	402/815	synonymous_variant c.1206A>G p.Gln402Gln	PMI_RS01665	fadE	acyl-CoA dehydrogenase FadE
NC_010554	398122	snp	A	G	G:10 A:0	CDS	-	921/2448	307/815	synonymous_variant c.921T>C p.Asn307Asn	PMI_RS01665	fadE	acyl-CoA dehydrogenase FadE
NC_010554	398224	snp	G	A	A:23 G:0	CDS	-	819/2448	273/815	synonymous_variant c.819C>T p.Leu273Leu	PMI_RS01665	fadE	acyl-CoA dehydrogenase FadE
NC_010554	398257	snp	A	T	T:24 A:0	CDS	-	786/2448	262/815	missense_variant c.786T>A p.Asp262Glu	PMI_RS01665	fadE	acyl-CoA dehydrogenase FadE
NC_010554	398284	snp	A	G	G:17 A:0	CDS	-	759/2448	253/815	synonymous_variant c.759T>C p.Pro253Pro	PMI_RS01665	fadE	acyl-CoA dehydrogenase FadE
NC_010554	398362	snp	A	G	G:10 A:0	CDS	-	681/2448	227/815	synonymous_variant c.681T>C p.Pro227Pro	PMI_RS01665	fadE	acyl-CoA dehydrogenase FadE
NC_010554	398554	snp	A	G	G:12 A:0	CDS	-	489/2448	163/815	synonymous_variant c.489T>C p.Arg163Arg	PMI_RS01665	fadE	acyl-CoA dehydrogenase FadE
NC_010554	398602	snp	T	C	C:12 T:0	CDS	-	441/2448	147/815	synonymous_variant c.441A>G p.Glu147Glu	PMI_RS01665	fadE	acyl-CoA dehydrogenase FadE
NC_010554	399087	snp	G	A	A:10 G:0
NC_010554	399457	snp	C	T	T:18 C:0	CDS	+	177/579	59/192	synonymous_variant c.177C>T p.Ala59Ala	PMI_RS01670	lpcA	D-sedoheptulose 7-phosphate isomerase
NC_010554	402420	snp	T	A	A:11 T:0	CDS	+	597/1341	199/446	synonymous_variant c.597T>A p.Ala199Ala	PMI_RS01685		Na( )-translocating NADH-quinone reductase subunit A
NC_010554	403081	snp	C	T	T:13 C:0	CDS	+	1258/1341	420/446	synonymous_variant c.1258C>T p.Leu420Leu	PMI_RS01685		Na( )-translocating NADH-quinone reductase subunit A
NC_010554	403086	snp	C	T	T:13 C:0	CDS	+	1263/1341	421/446	synonymous_variant c.1263C>T p.Cys421Cys	PMI_RS01685		Na( )-translocating NADH-quinone reductase subunit A
NC_010554	403368	snp	C	G	G:12 C:0	CDS	+	201/1239	67/412	synonymous_variant c.201C>G p.Ala67Ala	PMI_RS01690		NADH:ubiquinone reductase (Na( )-transporting) subunit B
NC_010554	404016	snp	C	A	A:18 C:0	CDS	+	849/1239	283/412	synonymous_variant c.849C>A p.Gly283Gly	PMI_RS01690		NADH:ubiquinone reductase (Na( )-transporting) subunit B
NC_010554	404713	snp	C	T	T:12 C:0	CDS	+	315/786	105/261	synonymous_variant c.315C>T p.Thr105Thr	PMI_RS01695		Na( )-translocating NADH-quinone reductase subunit C
NC_010554	404971	snp	A	T	T:12 A:0	CDS	+	573/786	191/261	synonymous_variant c.573A>T p.Ala191Ala	PMI_RS01695		Na( )-translocating NADH-quinone reductase subunit C
NC_010554	405300	snp	C	T	T:14 C:0	CDS	+	124/630	42/209	synonymous_variant c.124C>T p.Leu42Leu	PMI_RS01700		NADH:ubiquinone reductase (Na( )-transporting) subunit D
NC_010554	405378	snp	G	A	A:14 G:0	CDS	+	202/630	68/209	missense_variant c.202G>A p.Gly68Ser	PMI_RS01700		NADH:ubiquinone reductase (Na( )-transporting) subunit D
NC_010554	405428	snp	T	C	C:14 T:0	CDS	+	252/630	84/209	synonymous_variant c.252T>C p.Ile84Ile	PMI_RS01700		NADH:ubiquinone reductase (Na( )-transporting) subunit D
NC_010554	406952	snp	T	A	A:12 T:0	CDS	+	528/1227	176/408	synonymous_variant c.528T>A p.Thr176Thr	PMI_RS01710	nqrF	NADH:ubiquinone reductase (Na( )-transporting) subunit F
NC_010554	406994	snp	G	A	A:11 G:0	CDS	+	570/1227	190/408	synonymous_variant c.570G>A p.Glu190Glu	PMI_RS01710	nqrF	NADH:ubiquinone reductase (Na( )-transporting) subunit F
NC_010554	407048	snp	A	T	T:10 A:0	CDS	+	624/1227	208/408	synonymous_variant c.624A>T p.Thr208Thr	PMI_RS01710	nqrF	NADH:ubiquinone reductase (Na( )-transporting) subunit F
NC_010554	407078	snp	A	T	T:10 A:0	CDS	+	654/1227	218/408	synonymous_variant c.654A>T p.Pro218Pro	PMI_RS01710	nqrF	NADH:ubiquinone reductase (Na( )-transporting) subunit F
NC_010554	407766	snp	C	T	T:12 C:0	CDS	+	30/1023	10/340	synonymous_variant c.30C>T p.Ile10Ile	PMI_RS01715		FAD:protein FMN transferase
NC_010554	408117	snp	G	A	A:10 G:0	CDS	+	381/1023	127/340	synonymous_variant c.381G>A p.Gly127Gly	PMI_RS01715		FAD:protein FMN transferase
NC_010554	408153	snp	A	T	T:10 A:0	CDS	+	417/1023	139/340	synonymous_variant c.417A>T p.Ser139Ser	PMI_RS01715		FAD:protein FMN transferase
NC_010554	408570	snp	C	T	T:11 C:0	CDS	+	834/1023	278/340	synonymous_variant c.834C>T p.Ala278Ala	PMI_RS01715		FAD:protein FMN transferase
NC_010554	412177	complex	ACCT	TCCC	TCCC:10 ACCT:0	CDS	-	1695/2163	564/720	synonymous_variant c.1692_1695delAGGTinsGGGA p.ValGly564ValGly	PMI_RS01740		TonB-dependent siderophore receptor
NC_010554	412295	snp	A	G	G:11 A:0	CDS	-	1577/2163	526/720	missense_variant c.1577T>C p.Val526Ala	PMI_RS01740		TonB-dependent siderophore receptor
NC_010554	413203	snp	T	A	A:16 T:0	CDS	-	669/2163	223/720	missense_variant c.669A>T p.Gln223His	PMI_RS01740		TonB-dependent siderophore receptor
NC_010554	413500	complex	GCGA	ACGG	ACGG:10 GCGA:0	CDS	-	372/2163	123/720	synonymous_variant c.369_372delTCGCinsCCGT p.ProArg123ProArg	PMI_RS01740		TonB-dependent siderophore receptor
NC_010554	413518	snp	C	T	T:14 C:0	CDS	-	354/2163	118/720	synonymous_variant c.354G>A p.Gly118Gly	PMI_RS01740		TonB-dependent siderophore receptor
NC_010554	413563	snp	T	C	C:10 T:0	CDS	-	309/2163	103/720	synonymous_variant c.309A>G p.Glu103Glu	PMI_RS01740		TonB-dependent siderophore receptor
NC_010554	414085	snp	C	T	T:10 C:0
NC_010554	414107	snp	G	A	A:12 G:0
NC_010554	414130	snp	C	T	T:10 C:0	CDS	-	1449/1458	483/485	synonymous_variant c.1449G>A p.Pro483Pro	PMI_RS01745		aminoacyl-histidine dipeptidase
NC_010554	414151	snp	T	A	A:10 T:0	CDS	-	1428/1458	476/485	synonymous_variant c.1428A>T p.Thr476Thr	PMI_RS01745		aminoacyl-histidine dipeptidase
NC_010554	414160	snp	C	T	T:11 C:0	CDS	-	1419/1458	473/485	synonymous_variant c.1419G>A p.Gln473Gln	PMI_RS01745		aminoacyl-histidine dipeptidase
NC_010554	414343	snp	G	A	A:12 G:0	CDS	-	1236/1458	412/485	synonymous_variant c.1236C>T p.Arg412Arg	PMI_RS01745		aminoacyl-histidine dipeptidase
NC_010554	414375	snp	C	T	T:13 C:0	CDS	-	1204/1458	402/485	missense_variant c.1204G>A p.Asp402Asn	PMI_RS01745		aminoacyl-histidine dipeptidase
NC_010554	414931	snp	T	A	A:12 T:0	CDS	-	648/1458	216/485	synonymous_variant c.648A>T p.Ser216Ser	PMI_RS01745		aminoacyl-histidine dipeptidase
NC_010554	414975	snp	T	G	G:14 T:0	CDS	-	604/1458	202/485	missense_variant c.604A>C p.Ile202Leu	PMI_RS01745		aminoacyl-histidine dipeptidase
NC_010554	414993	snp	C	T	T:16 C:0	CDS	-	586/1458	196/485	missense_variant c.586G>A p.Ala196Thr	PMI_RS01745		aminoacyl-histidine dipeptidase
NC_010554	415498	snp	G	A	A:10 G:0	CDS	-	81/1458	27/485	synonymous_variant c.81C>T p.Tyr27Tyr	PMI_RS01745		aminoacyl-histidine dipeptidase
NC_010554	416501	snp	T	G	G:10 T:0
NC_010554	416573	snp	A	G	G:20 A:0
NC_010554	416975	snp	C	T	T:10 C:0	CDS	+	350/1251	117/416	missense_variant c.350C>T p.Thr117Ile	PMI_RS01755	frsA	esterase FrsA
NC_010554	417018	snp	C	T	T:12 C:0	CDS	+	393/1251	131/416	synonymous_variant c.393C>T p.Asn131Asn	PMI_RS01755	frsA	esterase FrsA
NC_010554	417114	snp	A	G	G:11 A:0	CDS	+	489/1251	163/416	synonymous_variant c.489A>G p.Lys163Lys	PMI_RS01755	frsA	esterase FrsA
NC_010554	417213	snp	T	C	C:10 T:0	CDS	+	588/1251	196/416	synonymous_variant c.588T>C p.Tyr196Tyr	PMI_RS01755	frsA	esterase FrsA
NC_010554	417237	snp	G	A	A:12 G:0	CDS	+	612/1251	204/416	synonymous_variant c.612G>A p.Gly204Gly	PMI_RS01755	frsA	esterase FrsA
NC_010554	417585	snp	C	T	T:12 C:0	CDS	+	960/1251	320/416	synonymous_variant c.960C>T p.Leu320Leu	PMI_RS01755	frsA	esterase FrsA
NC_010554	417989	snp	A	G	G:18 A:0	CDS	+	42/402	14/133	synonymous_variant c.42A>G p.Lys14Lys	PMI_RS01760	crl	sigma factor-binding protein Crl
NC_010554	420074	snp	C	T	T:14 C:0	CDS	+	498/1254	166/417	synonymous_variant c.498C>T p.Cys166Cys	PMI_RS01770	proA	glutamate-5-semialdehyde dehydrogenase
NC_010554	420119	snp	T	C	C:16 T:0	CDS	+	543/1254	181/417	synonymous_variant c.543T>C p.Arg181Arg	PMI_RS01770	proA	glutamate-5-semialdehyde dehydrogenase
NC_010554	420351	snp	T	C	C:12 T:0	CDS	+	775/1254	259/417	synonymous_variant c.775T>C p.Leu259Leu	PMI_RS01770	proA	glutamate-5-semialdehyde dehydrogenase
NC_010554	420491	snp	T	G	G:10 T:0	CDS	+	915/1254	305/417	synonymous_variant c.915T>G p.Thr305Thr	PMI_RS01770	proA	glutamate-5-semialdehyde dehydrogenase
NC_010554	420626	snp	C	T	T:12 C:0	CDS	+	1050/1254	350/417	synonymous_variant c.1050C>T p.Ser350Ser	PMI_RS01770	proA	glutamate-5-semialdehyde dehydrogenase
NC_010554	422427	complex	AACG	GACA	GACA:12 AACG:0	CDS	+	837/2160	279/719	synonymous_variant c.837_840delAACGinsGACA p.AlaThr279AlaThr	PMI_RS01780	aas	bifunctional acyl-ACP--phospholipid O-acyltransferase/long-chain-fatty-acid--ACP ligase
NC_010554	422440	snp	C	A	A:12 C:0	CDS	+	850/2160	284/719	synonymous_variant c.850C>A p.Arg284Arg	PMI_RS01780	aas	bifunctional acyl-ACP--phospholipid O-acyltransferase/long-chain-fatty-acid--ACP ligase
NC_010554	422739	snp	T	A	A:11 T:0	CDS	+	1149/2160	383/719	synonymous_variant c.1149T>A p.Thr383Thr	PMI_RS01780	aas	bifunctional acyl-ACP--phospholipid O-acyltransferase/long-chain-fatty-acid--ACP ligase
NC_010554	422898	snp	G	A	A:17 G:0	CDS	+	1308/2160	436/719	synonymous_variant c.1308G>A p.Gly436Gly	PMI_RS01780	aas	bifunctional acyl-ACP--phospholipid O-acyltransferase/long-chain-fatty-acid--ACP ligase
NC_010554	422972	snp	T	C	C:14 T:0	CDS	+	1382/2160	461/719	missense_variant c.1382T>C p.Ile461Thr	PMI_RS01780	aas	bifunctional acyl-ACP--phospholipid O-acyltransferase/long-chain-fatty-acid--ACP ligase
NC_010554	423240	snp	C	T	T:18 C:0	CDS	+	1650/2160	550/719	synonymous_variant c.1650C>T p.Pro550Pro	PMI_RS01780	aas	bifunctional acyl-ACP--phospholipid O-acyltransferase/long-chain-fatty-acid--ACP ligase
NC_010554	423246	complex	CGGC	TGGT	TGGT:16 CGGC:0	CDS	+	1656/2160	552/719	synonymous_variant c.1656_1659delCGGCinsTGGT p.SerGly552SerGly	PMI_RS01780	aas	bifunctional acyl-ACP--phospholipid O-acyltransferase/long-chain-fatty-acid--ACP ligase
NC_010554	423282	snp	T	C	C:17 T:0	CDS	+	1692/2160	564/719	synonymous_variant c.1692T>C p.Gly564Gly	PMI_RS01780	aas	bifunctional acyl-ACP--phospholipid O-acyltransferase/long-chain-fatty-acid--ACP ligase
NC_010554	423363	snp	C	T	T:18 C:0	CDS	+	1773/2160	591/719	synonymous_variant c.1773C>T p.Ile591Ile	PMI_RS01780	aas	bifunctional acyl-ACP--phospholipid O-acyltransferase/long-chain-fatty-acid--ACP ligase
NC_010554	423371	mnp	TG	CA	CA:11 TG:0	CDS	+	1781/2160	594/719	missense_variant c.1781_1782delTGinsCA p.Val594Ala	PMI_RS01780	aas	bifunctional acyl-ACP--phospholipid O-acyltransferase/long-chain-fatty-acid--ACP ligase
NC_010554	423462	snp	G	A	A:11 G:0	CDS	+	1872/2160	624/719	synonymous_variant c.1872G>A p.Ala624Ala	PMI_RS01780	aas	bifunctional acyl-ACP--phospholipid O-acyltransferase/long-chain-fatty-acid--ACP ligase
NC_010554	423501	snp	G	A	A:10 G:0	CDS	+	1911/2160	637/719	synonymous_variant c.1911G>A p.Ala637Ala	PMI_RS01780	aas	bifunctional acyl-ACP--phospholipid O-acyltransferase/long-chain-fatty-acid--ACP ligase
NC_010554	423579	snp	A	C	C:15 A:0	CDS	+	1989/2160	663/719	synonymous_variant c.1989A>C p.Thr663Thr	PMI_RS01780	aas	bifunctional acyl-ACP--phospholipid O-acyltransferase/long-chain-fatty-acid--ACP ligase
NC_010554	425035	snp	T	A	A:15 T:0	CDS	+	51/507	17/168	synonymous_variant c.51T>A p.Ala17Ala	PMI_RS01790	pncC	nicotinamide-nucleotide amidase
NC_010554	425042	complex	AAA	GAG	GAG:13 AAA:0	CDS	+	58/507	20/168	missense_variant c.58_60delAAAinsGAG p.Lys20Glu	PMI_RS01790	pncC	nicotinamide-nucleotide amidase
NC_010554	426462	snp	G	A	A:13 G:0	CDS	+	864/1068	288/355	synonymous_variant c.864G>A p.Ala288Ala	PMI_RS01795	recA	recombinase RecA
NC_010554	426495	snp	C	T	T:16 C:0	CDS	+	897/1068	299/355	synonymous_variant c.897C>T p.Ile299Ile	PMI_RS01795	recA	recombinase RecA
NC_010554	426537	snp	C	T	T:13 C:0	CDS	+	939/1068	313/355	synonymous_variant c.939C>T p.His313His	PMI_RS01795	recA	recombinase RecA
NC_010554	428286	snp	A	G	G:13 A:0	CDS	+	720/2628	240/875	synonymous_variant c.720A>G p.Gly240Gly	PMI_RS01800	alaS	alanine--tRNA ligase
NC_010554	428322	snp	C	T	T:12 C:0	CDS	+	756/2628	252/875	synonymous_variant c.756C>T p.Asn252Asn	PMI_RS01800	alaS	alanine--tRNA ligase
NC_010554	428353	complex	CTC	TTA	TTA:11 CTC:0	CDS	+	787/2628	263/875	synonymous_variant c.787_789delCTCinsTTA p.Leu263Leu	PMI_RS01800	alaS	alanine--tRNA ligase
NC_010554	428484	snp	A	T	T:17 A:0	CDS	+	918/2628	306/875	synonymous_variant c.918A>T p.Arg306Arg	PMI_RS01800	alaS	alanine--tRNA ligase
NC_010554	428523	snp	C	T	T:17 C:0	CDS	+	957/2628	319/875	synonymous_variant c.957C>T p.Arg319Arg	PMI_RS01800	alaS	alanine--tRNA ligase
NC_010554	428577	snp	G	A	A:13 G:0	CDS	+	1011/2628	337/875	synonymous_variant c.1011G>A p.Pro337Pro	PMI_RS01800	alaS	alanine--tRNA ligase
NC_010554	428610	snp	A	G	G:11 A:0	CDS	+	1044/2628	348/875	synonymous_variant c.1044A>G p.Glu348Glu	PMI_RS01800	alaS	alanine--tRNA ligase
NC_010554	429720	snp	A	T	T:10 A:0	CDS	+	2154/2628	718/875	synonymous_variant c.2154A>T p.Ala718Ala	PMI_RS01800	alaS	alanine--tRNA ligase
NC_010554	431422	snp	A	T	T:10 A:0
NC_010554	431427	complex	GCAC	ACAT	ACAT:11 GCAC:0
NC_010554	432883	snp	C	T	T:10 C:0	CDS	+	1041/1581	347/526	synonymous_variant c.1041C>T p.Ile347Ile	PMI_RS01835		glutamate--cysteine ligase
NC_010554	433177	snp	C	T	T:18 C:0	CDS	+	1335/1581	445/526	synonymous_variant c.1335C>T p.Thr445Thr	PMI_RS01835		glutamate--cysteine ligase
NC_010554	433972	complex	CGGA	TGGG	TGGG:10 CGGA:0	CDS	+	384/516	128/171	synonymous_variant c.384_387delCGGAinsTGGG p.CysGly128CysGly	PMI_RS01840	luxS	S-ribosylhomocysteine lyase
NC_010554	434445	snp	A	G	G:13 A:0	CDS	-	1065/1275	355/424	synonymous_variant c.1065T>C p.Thr355Thr	PMI_RS01845		HlyC/CorC family transporter
NC_010554	435803	snp	A	G	G:14 A:0	CDS	-	543/801	181/266	synonymous_variant c.543T>C p.Ile181Ile	PMI_RS01850		inner membrane protein YpjD
NC_010554	436473	snp	A	G	G:11 A:0
NC_010554	440474	snp	C	A	A:15 C:0
NC_010554	441051	snp	C	T	T:10 C:0	CDS	+	567/1089	189/362	synonymous_variant c.567C>T p.Gly189Gly	PMI_RS01880		3-deoxy-7-phosphoheptulonate synthase
NC_010554	441123	snp	C	T	T:12 C:0	CDS	+	639/1089	213/362	synonymous_variant c.639C>T p.Ile213Ile	PMI_RS01880		3-deoxy-7-phosphoheptulonate synthase
NC_010554	442632	snp	G	C	C:10 G:0	CDS	+	1024/1125	342/374	missense_variant c.1024G>C p.Gly342Arg	PMI_RS01885	tyrA	bifunctional chorismate mutase/prephenate dehydrogenase
NC_010554	442886	snp	A	G	G:11 A:0	CDS	-	126/174	42/57	synonymous_variant c.126T>C p.Thr42Thr	PMI_RS19375		hypothetical protein
NC_010554	445474	snp	A	G	G:17 A:0	CDS	-	702/1158	234/385	synonymous_variant c.702T>C p.Ala234Ala	PMI_RS01895	pheA	bifunctional chorismate mutase/prephenate dehydratase
NC_010554	445543	snp	T	G	G:15 T:0	CDS	-	633/1158	211/385	synonymous_variant c.633A>C p.Pro211Pro	PMI_RS01895	pheA	bifunctional chorismate mutase/prephenate dehydratase
NC_010554	445549	snp	T	C	C:14 T:0	CDS	-	627/1158	209/385	synonymous_variant c.627A>G p.Pro209Pro	PMI_RS01895	pheA	bifunctional chorismate mutase/prephenate dehydratase
NC_010554	448347	snp	C	T	T:18 C:0	CDS	+	393/978	131/325	synonymous_variant c.393C>T p.Arg131Arg	PMI_RS01910	rluD	23S rRNA pseudouridine(1911/1915/1917) synthase RluD
NC_010554	448413	snp	T	C	C:11 T:0	CDS	+	459/978	153/325	synonymous_variant c.459T>C p.Pro153Pro	PMI_RS01910	rluD	23S rRNA pseudouridine(1911/1915/1917) synthase RluD
NC_010554	448584	snp	G	A	A:12 G:0	CDS	+	630/978	210/325	synonymous_variant c.630G>A p.Thr210Thr	PMI_RS01910	rluD	23S rRNA pseudouridine(1911/1915/1917) synthase RluD
NC_010554	449010	snp	C	T	T:11 C:0	CDS	+	78/732	26/243	synonymous_variant c.78C>T p.Val26Val	PMI_RS01915	pgeF	polyphenol oxidase
NC_010554	449026	snp	A	G	G:11 A:0	CDS	+	94/732	32/243	missense_variant c.94A>G p.Asn32Asp	PMI_RS01915	pgeF	polyphenol oxidase
NC_010554	449295	snp	C	T	T:25 C:0	CDS	+	363/732	121/243	synonymous_variant c.363C>T p.Gly121Gly	PMI_RS01915	pgeF	polyphenol oxidase
NC_010554	449324	snp	A	G	G:21 A:0	CDS	+	392/732	131/243	missense_variant c.392A>G p.Tyr131Cys	PMI_RS01915	pgeF	polyphenol oxidase
NC_010554	449350	snp	A	G	G:15 A:0	CDS	+	418/732	140/243	missense_variant c.418A>G p.Thr140Ala	PMI_RS01915	pgeF	polyphenol oxidase
NC_010554	450667	snp	T	C	C:10 T:0	CDS	+	858/2577	286/858	synonymous_variant c.858T>C p.Ala286Ala	PMI_RS01920	clpB	ATP-dependent chaperone ClpB
NC_010554	450727	snp	T	C	C:14 T:0	CDS	+	918/2577	306/858	synonymous_variant c.918T>C p.Gly306Gly	PMI_RS01920	clpB	ATP-dependent chaperone ClpB
NC_010554	451786	snp	G	T	T:10 G:0	CDS	+	1977/2577	659/858	synonymous_variant c.1977G>T p.Gly659Gly	PMI_RS01920	clpB	ATP-dependent chaperone ClpB
NC_010554	452308	snp	A	C	C:14 A:0	CDS	+	2499/2577	833/858	synonymous_variant c.2499A>C p.Ile833Ile	PMI_RS01920	clpB	ATP-dependent chaperone ClpB
NC_010554	459571	snp	T	C	C:14 T:0	CDS	-	972/1359	324/452	synonymous_variant c.972A>G p.Leu324Leu	PMI_RS01955	pssA	CDP-diacylglycerol--serine O-phosphatidyltransferase
NC_010554	459580	snp	T	C	C:13 T:0	CDS	-	963/1359	321/452	synonymous_variant c.963A>G p.Leu321Leu	PMI_RS01955	pssA	CDP-diacylglycerol--serine O-phosphatidyltransferase
NC_010554	459589	snp	G	T	T:12 G:0	CDS	-	954/1359	318/452	synonymous_variant c.954C>A p.Ile318Ile	PMI_RS01955	pssA	CDP-diacylglycerol--serine O-phosphatidyltransferase
NC_010554	459772	snp	G	A	A:13 G:0	CDS	-	771/1359	257/452	synonymous_variant c.771C>T p.Ile257Ile	PMI_RS01955	pssA	CDP-diacylglycerol--serine O-phosphatidyltransferase
NC_010554	461601	snp	T	G	G:10 T:0	CDS	-	1791/2661	597/886	synonymous_variant c.1791A>C p.Pro597Pro	PMI_RS01960		bifunctional acetate--CoA ligase family protein/GNAT family N-acetyltransferase
NC_010554	461814	snp	A	G	G:13 A:0	CDS	-	1578/2661	526/886	synonymous_variant c.1578T>C p.Ser526Ser	PMI_RS01960		bifunctional acetate--CoA ligase family protein/GNAT family N-acetyltransferase
NC_010554	462714	snp	A	G	G:13 A:0	CDS	-	678/2661	226/886	synonymous_variant c.678T>C p.Arg226Arg	PMI_RS01960		bifunctional acetate--CoA ligase family protein/GNAT family N-acetyltransferase
NC_010554	466238	snp	C	T	T:15 C:0	CDS	+	749/1104	250/367	missense_variant c.749C>T p.Pro250Leu	PMI_RS01975		tRNA/rRNA methyltransferase
NC_010554	467589	complex	AACC	GACA	GACA:18 AACC:0	CDS	-	630/1518	209/505	synonymous_variant c.627_630delGGTTinsTGTC p.ValVal209ValVal	PMI_RS01980	emrB	multidrug efflux MFS transporter permease subunit EmrB
NC_010554	469124	snp	A	G	G:12 A:0	CDS	-	288/1176	96/391	synonymous_variant c.288T>C p.Ser96Ser	PMI_RS01985	emrA	multidrug efflux MFS transporter periplasmic adaptor subunit EmrA
NC_010554	469145	snp	C	A	A:14 C:0	CDS	-	267/1176	89/391	synonymous_variant c.267G>T p.Pro89Pro	PMI_RS01985	emrA	multidrug efflux MFS transporter periplasmic adaptor subunit EmrA
NC_010554	469572	snp	G	A	A:13 G:0
NC_010554	469815	snp	C	T	T:15 C:0	CDS	-	423/651	141/216	synonymous_variant c.423G>A p.Gly141Gly	PMI_RS01990		GntR family transcriptional regulator
NC_010554	469847	snp	G	T	T:10 G:0	CDS	-	391/651	131/216	missense_variant c.391C>A p.Arg131Ser	PMI_RS01990		GntR family transcriptional regulator
NC_010554	470046	snp	C	T	T:10 C:0	CDS	-	192/651	64/216	synonymous_variant c.192G>A p.Val64Val	PMI_RS01990		GntR family transcriptional regulator
NC_010554	470721	snp	A	T	T:10 A:0	CDS	+	399/1203	133/400	synonymous_variant c.399A>T p.Pro133Pro	PMI_RS01995		MFS transporter
NC_010554	470958	snp	A	T	T:15 A:0	CDS	+	636/1203	212/400	synonymous_variant c.636A>T p.Pro212Pro	PMI_RS01995		MFS transporter
NC_010554	470988	snp	T	C	C:15 T:0	CDS	+	666/1203	222/400	synonymous_variant c.666T>C p.Cys222Cys	PMI_RS01995		MFS transporter
NC_010554	471042	snp	T	C	C:16 T:0	CDS	+	720/1203	240/400	synonymous_variant c.720T>C p.Val240Val	PMI_RS01995		MFS transporter
NC_010554	471658	snp	T	C	C:12 T:0	CDS	+	93/603	31/200	synonymous_variant c.93T>C p.Phe31Phe	PMI_RS02000		cysteine hydrolase
NC_010554	471910	snp	G	A	A:12 G:0	CDS	+	345/603	115/200	synonymous_variant c.345G>A p.Val115Val	PMI_RS02000		cysteine hydrolase
NC_010554	472053	snp	T	C	C:10 T:0	CDS	+	488/603	163/200	missense_variant c.488T>C p.Val163Ala	PMI_RS02000		cysteine hydrolase
NC_010554	472173	snp	A	C	C:10 A:0
NC_010554	472363	snp	A	G	G:15 A:0
NC_010554	473392	snp	T	G	G:12 T:0	CDS	-	1208/1209	403/402	stop_lost&splice_region_variant c.1208A>C p.Ter403Serext*?	PMI_RS02010		MFS transporter
NC_010554	474773	snp	A	C	C:12 A:0
NC_010554	474784	snp	T	C	C:12 T:0
NC_010554	474805	snp	G	A	A:13 G:0
NC_010554	474828	snp	C	T	T:11 C:0
NC_010554	475667	snp	C	T	T:12 C:0	CDS	+	690/2394	230/797	synonymous_variant c.690C>T p.Thr230Thr	PMI_RS02015		TonB-dependent hemoglobin/transferrin/lactoferrin family receptor
NC_010554	475760	snp	C	T	T:11 C:0	CDS	+	783/2394	261/797	synonymous_variant c.783C>T p.Ser261Ser	PMI_RS02015		TonB-dependent hemoglobin/transferrin/lactoferrin family receptor
NC_010554	476420	snp	C	T	T:23 C:0	CDS	+	1443/2394	481/797	synonymous_variant c.1443C>T p.Leu481Leu	PMI_RS02015		TonB-dependent hemoglobin/transferrin/lactoferrin family receptor
NC_010554	476461	snp	C	T	T:22 C:0	CDS	+	1484/2394	495/797	missense_variant c.1484C>T p.Ala495Val	PMI_RS02015		TonB-dependent hemoglobin/transferrin/lactoferrin family receptor
NC_010554	476572	snp	C	G	G:13 C:0	CDS	+	1595/2394	532/797	missense_variant c.1595C>G p.Thr532Ser	PMI_RS02015		TonB-dependent hemoglobin/transferrin/lactoferrin family receptor
NC_010554	476949	snp	A	G	G:12 A:0	CDS	+	1972/2394	658/797	missense_variant c.1972A>G p.Thr658Ala	PMI_RS02015		TonB-dependent hemoglobin/transferrin/lactoferrin family receptor
NC_010554	477399	del	TAAAAAAAAG	TAAAAAAAG	TAAAAAAAG:18 TAAAAAAAAG:0
NC_010554	477631	snp	T	C	C:10 T:0	CDS	-	825/996	275/331	synonymous_variant c.825A>G p.Lys275Lys	PMI_RS02020	proX	glycine betaine/L-proline ABC transporter substrate-binding protein ProX
NC_010554	478015	snp	G	A	A:16 G:0	CDS	-	441/996	147/331	synonymous_variant c.441C>T p.Ala147Ala	PMI_RS02020	proX	glycine betaine/L-proline ABC transporter substrate-binding protein ProX
NC_010554	478716	snp	G	A	A:10 G:0	CDS	-	1089/1230	363/409	synonymous_variant c.1089C>T p.Ala363Ala	PMI_RS02025	proW	glycine betaine/L-proline ABC transporter permease ProW
NC_010554	479079	snp	G	T	T:12 G:0	CDS	-	726/1230	242/409	synonymous_variant c.726C>A p.Thr242Thr	PMI_RS02025	proW	glycine betaine/L-proline ABC transporter permease ProW
NC_010554	479420	snp	G	A	A:11 G:0	CDS	-	385/1230	129/409	synonymous_variant c.385C>T p.Leu129Leu	PMI_RS02025	proW	glycine betaine/L-proline ABC transporter permease ProW
NC_010554	480259	snp	G	T	T:12 G:0	CDS	-	738/1200	246/399	synonymous_variant c.738C>A p.Ile246Ile	PMI_RS02030	proV	glycine betaine/L-proline ABC transporter ATP-binding protein ProV
NC_010554	480277	snp	G	A	A:11 G:0	CDS	-	720/1200	240/399	synonymous_variant c.720C>T p.Gly240Gly	PMI_RS02030	proV	glycine betaine/L-proline ABC transporter ATP-binding protein ProV
NC_010554	480301	snp	A	G	G:12 A:0	CDS	-	696/1200	232/399	synonymous_variant c.696T>C p.Gly232Gly	PMI_RS02030	proV	glycine betaine/L-proline ABC transporter ATP-binding protein ProV
NC_010554	480340	snp	C	T	T:11 C:0	CDS	-	657/1200	219/399	synonymous_variant c.657G>A p.Val219Val	PMI_RS02030	proV	glycine betaine/L-proline ABC transporter ATP-binding protein ProV
NC_010554	482310	snp	A	G	G:17 A:0	CDS	-	264/969	88/322	synonymous_variant c.264T>C p.Pro88Pro	PMI_RS02035	nrdF	class 1b ribonucleoside-diphosphate reductase subunit beta
NC_010554	482517	snp	G	A	A:10 G:0	CDS	-	57/969	19/322	synonymous_variant c.57C>T p.Asp19Asp	PMI_RS02035	nrdF	class 1b ribonucleoside-diphosphate reductase subunit beta
NC_010554	482791	snp	G	T	T:16 G:0	CDS	-	1935/2127	645/708	synonymous_variant c.1935C>A p.Ala645Ala	PMI_RS02040	nrdE	class 1b ribonucleoside-diphosphate reductase subunit alpha
NC_010554	482983	snp	T	C	C:15 T:0	CDS	-	1743/2127	581/708	synonymous_variant c.1743A>G p.Pro581Pro	PMI_RS02040	nrdE	class 1b ribonucleoside-diphosphate reductase subunit alpha
NC_010554	483029	snp	G	A	A:15 G:0	CDS	-	1697/2127	566/708	missense_variant c.1697C>T p.Ser566Leu	PMI_RS02040	nrdE	class 1b ribonucleoside-diphosphate reductase subunit alpha
NC_010554	483095	snp	T	C	C:12 T:0	CDS	-	1631/2127	544/708	missense_variant c.1631A>G p.His544Arg	PMI_RS02040	nrdE	class 1b ribonucleoside-diphosphate reductase subunit alpha
NC_010554	484042	snp	C	T	T:10 C:0	CDS	-	684/2127	228/708	synonymous_variant c.684G>A p.Val228Val	PMI_RS02040	nrdE	class 1b ribonucleoside-diphosphate reductase subunit alpha
NC_010554	484504	snp	G	A	A:16 G:0	CDS	-	222/2127	74/708	synonymous_variant c.222C>T p.Tyr74Tyr	PMI_RS02040	nrdE	class 1b ribonucleoside-diphosphate reductase subunit alpha
NC_010554	487218	snp	C	T	T:12 C:0	CDS	-	171/375	57/124	synonymous_variant c.171G>A p.Lys57Lys	PMI_RS02065	crcB	fluoride efflux transporter CrcB
NC_010554	487299	snp	A	G	G:13 A:0	CDS	-	90/375	30/124	synonymous_variant c.90T>C p.Phe30Phe	PMI_RS02065	crcB	fluoride efflux transporter CrcB
NC_010554	487965	snp	T	A	A:15 T:0	CDS	-	405/966	135/321	synonymous_variant c.405A>T p.Ser135Ser	PMI_RS02070	lipA	lipoyl synthase
NC_010554	488013	snp	T	C	C:14 T:0	CDS	-	357/966	119/321	synonymous_variant c.357A>G p.Leu119Leu	PMI_RS02070	lipA	lipoyl synthase
NC_010554	488058	snp	A	G	G:14 A:0	CDS	-	312/966	104/321	synonymous_variant c.312T>C p.Ala104Ala	PMI_RS02070	lipA	lipoyl synthase
NC_010554	488121	snp	A	G	G:12 A:0	CDS	-	249/966	83/321	synonymous_variant c.249T>C p.Gly83Gly	PMI_RS02070	lipA	lipoyl synthase
NC_010554	488987	snp	A	T	T:10 A:0	CDS	-	129/645	43/214	synonymous_variant c.129T>A p.Ile43Ile	PMI_RS02075	lipB	lipoyl(octanoyl) transferase LipB
NC_010554	490781	snp	T	C	C:11 T:0	CDS	-	360/1212	120/403	synonymous_variant c.360A>G p.Leu120Leu	PMI_RS02085	dacA	D-alanyl-D-alanine carboxypeptidase DacA
NC_010554	491873	snp	G	A	A:18 G:0	CDS	-	408/1014	136/337	synonymous_variant c.408C>T p.Gly136Gly	PMI_RS02090	rlpA	endolytic peptidoglycan transglycosylase RlpA
NC_010554	491922	snp	G	A	A:17 G:0	CDS	-	359/1014	120/337	missense_variant c.359C>T p.Thr120Ile	PMI_RS02090	rlpA	endolytic peptidoglycan transglycosylase RlpA
NC_010554	492169	snp	T	C	C:15 T:0	CDS	-	112/1014	38/337	missense_variant c.112A>G p.Thr38Ala	PMI_RS02090	rlpA	endolytic peptidoglycan transglycosylase RlpA
NC_010554	492855	snp	T	C	C:13 T:0	CDS	-	549/1113	183/370	synonymous_variant c.549A>G p.Leu183Leu	PMI_RS02095	mrdB	peptidoglycan glycosyltransferase MrdB
NC_010554	493335	snp	G	A	A:18 G:0	CDS	-	69/1113	23/370	synonymous_variant c.69C>T p.Cys23Cys	PMI_RS02095	mrdB	peptidoglycan glycosyltransferase MrdB
NC_010554	493405	snp	G	T	T:17 G:0
NC_010554	493672	snp	A	G	G:12 A:0	CDS	-	1632/1896	544/631	synonymous_variant c.1632T>C p.Ala544Ala	PMI_RS02100	mrdA	peptidoglycan DD-transpeptidase MrdA
NC_010554	493732	snp	A	G	G:14 A:0	CDS	-	1572/1896	524/631	synonymous_variant c.1572T>C p.Val524Val	PMI_RS02100	mrdA	peptidoglycan DD-transpeptidase MrdA
NC_010554	493783	snp	G	A	A:11 G:0	CDS	-	1521/1896	507/631	synonymous_variant c.1521C>T p.Gly507Gly	PMI_RS02100	mrdA	peptidoglycan DD-transpeptidase MrdA
NC_010554	493818	snp	G	A	A:10 G:0	CDS	-	1486/1896	496/631	synonymous_variant c.1486C>T p.Leu496Leu	PMI_RS02100	mrdA	peptidoglycan DD-transpeptidase MrdA
NC_010554	494359	snp	A	G	G:11 A:0	CDS	-	945/1896	315/631	synonymous_variant c.945T>C p.Pro315Pro	PMI_RS02100	mrdA	peptidoglycan DD-transpeptidase MrdA
NC_010554	494536	snp	G	A	A:10 G:0	CDS	-	768/1896	256/631	synonymous_variant c.768C>T p.Ile256Ile	PMI_RS02100	mrdA	peptidoglycan DD-transpeptidase MrdA
NC_010554	494749	snp	G	A	A:17 G:0	CDS	-	555/1896	185/631	synonymous_variant c.555C>T p.Asn185Asn	PMI_RS02100	mrdA	peptidoglycan DD-transpeptidase MrdA
NC_010554	496396	complex	GGGAG	AGGAA	AGGAA:13 GGGAG:0
NC_010554	496698	snp	A	G	G:11 A:0	CDS	+	168/756	56/251	synonymous_variant c.168A>G p.Arg56Arg	PMI_RS02115		DUF1722 domain-containing protein
NC_010554	496737	snp	A	G	G:12 A:0	CDS	+	207/756	69/251	synonymous_variant c.207A>G p.Thr69Thr	PMI_RS02115		DUF1722 domain-containing protein
NC_010554	496746	snp	A	G	G:12 A:0	CDS	+	216/756	72/251	synonymous_variant c.216A>G p.Leu72Leu	PMI_RS02115		DUF1722 domain-containing protein
NC_010554	496751	snp	G	A	A:12 G:0	CDS	+	221/756	74/251	missense_variant c.221G>A p.Gly74Glu	PMI_RS02115		DUF1722 domain-containing protein
NC_010554	497028	snp	A	G	G:16 A:0	CDS	+	498/756	166/251	synonymous_variant c.498A>G p.Leu166Leu	PMI_RS02115		DUF1722 domain-containing protein
NC_010554	497399	snp	A	C	C:10 A:0	CDS	-	573/672	191/223	synonymous_variant c.573T>G p.Ala191Ala	PMI_RS02120	nadD	nicotinate-nucleotide adenylyltransferase
NC_010554	498277	snp	G	A	A:11 G:0	CDS	-	722/1035	241/344	missense_variant c.722C>T p.Thr241Ile	PMI_RS02125	holA	DNA polymerase III subunit delta
NC_010554	499808	snp	T	A	A:13 T:0	CDS	-	2331/2583	777/860	synonymous_variant c.2331A>T p.Gly777Gly	PMI_RS02135	leuS	leucine--tRNA ligase
NC_010554	499871	snp	C	T	T:17 C:0	CDS	-	2268/2583	756/860	synonymous_variant c.2268G>A p.Ala756Ala	PMI_RS02135	leuS	leucine--tRNA ligase
NC_010554	500732	snp	C	G	G:13 C:0	CDS	-	1407/2583	469/860	synonymous_variant c.1407G>C p.Ala469Ala	PMI_RS02135	leuS	leucine--tRNA ligase
NC_010554	501413	snp	G	A	A:14 G:0	CDS	-	726/2583	242/860	synonymous_variant c.726C>T p.Thr242Thr	PMI_RS02135	leuS	leucine--tRNA ligase
NC_010554	501449	snp	T	A	A:13 T:0	CDS	-	690/2583	230/860	synonymous_variant c.690A>T p.Val230Val	PMI_RS02135	leuS	leucine--tRNA ligase
NC_010554	502675	snp	A	C	C:10 A:0	CDS	-	549/726	183/241	synonymous_variant c.549T>G p.Ala183Ala	PMI_RS02140		amino acid ABC transporter ATP-binding protein
NC_010554	503176	snp	C	T	T:11 C:0	CDS	-	48/726	16/241	synonymous_variant c.48G>A p.Val16Val	PMI_RS02140		amino acid ABC transporter ATP-binding protein
NC_010554	507206	snp	G	C	C:10 G:0	CDS	+	730/2037	244/678	missense_variant c.730G>C p.Ala244Pro	PMI_RS02165		thioredoxin family protein
NC_010554	508096	snp	G	A	A:13 G:0	CDS	+	1620/2037	540/678	synonymous_variant c.1620G>A p.Leu540Leu	PMI_RS02165		thioredoxin family protein
NC_010554	508162	snp	A	G	G:12 A:0	CDS	+	1686/2037	562/678	synonymous_variant c.1686A>G p.Val562Val	PMI_RS02165		thioredoxin family protein
NC_010554	508872	snp	C	T	T:16 C:0	CDS	+	360/732	120/243	synonymous_variant c.360C>T p.Tyr120Tyr	PMI_RS02170		DsbA family protein
NC_010554	508944	snp	G	A	A:10 G:0	CDS	+	432/732	144/243	synonymous_variant c.432G>A p.Val144Val	PMI_RS02170		DsbA family protein
NC_010554	509004	snp	G	A	A:11 G:0	CDS	+	492/732	164/243	synonymous_variant c.492G>A p.Gln164Gln	PMI_RS02170		DsbA family protein
NC_010554	509568	snp	A	C	C:12 A:0	CDS	+	325/504	109/167	missense_variant c.325A>C p.Asn109His	PMI_RS02175		protein disulfide oxidoreductase
NC_010554	509576	snp	G	A	A:11 G:0	CDS	+	333/504	111/167	synonymous_variant c.333G>A p.Lys111Lys	PMI_RS02175		protein disulfide oxidoreductase
NC_010554	509582	snp	A	G	G:10 A:0	CDS	+	339/504	113/167	synonymous_variant c.339A>G p.Leu113Leu	PMI_RS02175		protein disulfide oxidoreductase
NC_010554	509963	snp	C	T	T:15 C:0	CDS	-	477/684	159/227	synonymous_variant c.477G>A p.Pro159Pro	PMI_RS02180		hypothetical protein
NC_010554	510189	snp	T	G	G:12 T:0	CDS	-	251/684	84/227	missense_variant c.251A>C p.Glu84Ala	PMI_RS02180		hypothetical protein
NC_010554	510499	snp	C	T	T:10 C:0
NC_010554	510612	snp	C	T	T:15 C:0	CDS	-	1428/1524	476/507	synonymous_variant c.1428G>A p.Thr476Thr	PMI_RS02185	lnt	apolipoprotein N-acyltransferase
NC_010554	510618	snp	T	C	C:13 T:0	CDS	-	1422/1524	474/507	synonymous_variant c.1422A>G p.Thr474Thr	PMI_RS02185	lnt	apolipoprotein N-acyltransferase
NC_010554	510642	snp	G	T	T:12 G:0	CDS	-	1398/1524	466/507	synonymous_variant c.1398C>A p.Ala466Ala	PMI_RS02185	lnt	apolipoprotein N-acyltransferase
NC_010554	510885	snp	G	A	A:11 G:0	CDS	-	1155/1524	385/507	synonymous_variant c.1155C>T p.Ile385Ile	PMI_RS02185	lnt	apolipoprotein N-acyltransferase
NC_010554	510903	snp	A	G	G:11 A:0	CDS	-	1137/1524	379/507	synonymous_variant c.1137T>C p.Ala379Ala	PMI_RS02185	lnt	apolipoprotein N-acyltransferase
NC_010554	511020	snp	A	G	G:13 A:0	CDS	-	1020/1524	340/507	synonymous_variant c.1020T>C p.Phe340Phe	PMI_RS02185	lnt	apolipoprotein N-acyltransferase
NC_010554	511128	snp	G	A	A:10 G:0	CDS	-	912/1524	304/507	synonymous_variant c.912C>T p.Pro304Pro	PMI_RS02185	lnt	apolipoprotein N-acyltransferase
NC_010554	511191	complex	TTGC	ATTA	ATTA:14 TTGC:0	CDS	-	849/1524	282/507	missense_variant c.846_849delGCAAinsTAAT p.AlaGln282AlaAsn	PMI_RS02185	lnt	apolipoprotein N-acyltransferase
NC_010554	511203	snp	G	A	A:17 G:0	CDS	-	837/1524	279/507	synonymous_variant c.837C>T p.Gly279Gly	PMI_RS02185	lnt	apolipoprotein N-acyltransferase
NC_010554	511242	snp	A	G	G:11 A:0	CDS	-	798/1524	266/507	synonymous_variant c.798T>C p.Pro266Pro	PMI_RS02185	lnt	apolipoprotein N-acyltransferase
NC_010554	511269	snp	G	C	C:13 G:0	CDS	-	771/1524	257/507	missense_variant c.771C>G p.Ile257Met	PMI_RS02185	lnt	apolipoprotein N-acyltransferase
NC_010554	511377	snp	T	C	C:17 T:0	CDS	-	663/1524	221/507	synonymous_variant c.663A>G p.Thr221Thr	PMI_RS02185	lnt	apolipoprotein N-acyltransferase
NC_010554	511422	snp	G	A	A:11 G:0	CDS	-	618/1524	206/507	synonymous_variant c.618C>T p.Ile206Ile	PMI_RS02185	lnt	apolipoprotein N-acyltransferase
NC_010554	511692	snp	G	A	A:10 G:0	CDS	-	348/1524	116/507	synonymous_variant c.348C>T p.Phe116Phe	PMI_RS02185	lnt	apolipoprotein N-acyltransferase
NC_010554	511739	snp	A	G	G:13 A:0	CDS	-	301/1524	101/507	synonymous_variant c.301T>C p.Leu101Leu	PMI_RS02185	lnt	apolipoprotein N-acyltransferase
NC_010554	516776	snp	C	T	T:11 C:0	CDS	+	585/1188	195/395	synonymous_variant c.585C>T p.Thr195Thr	PMI_RS02210	ubiF	2-octaprenyl-3-methyl-6-methoxy-1,4-benzoquinol hydroxylase
NC_010554	516791	snp	A	G	G:11 A:0	CDS	+	600/1188	200/395	synonymous_variant c.600A>G p.Leu200Leu	PMI_RS02210	ubiF	2-octaprenyl-3-methyl-6-methoxy-1,4-benzoquinol hydroxylase
NC_010554	517006	snp	T	C	C:14 T:0	CDS	+	815/1188	272/395	missense_variant c.815T>C p.Leu272Pro	PMI_RS02210	ubiF	2-octaprenyl-3-methyl-6-methoxy-1,4-benzoquinol hydroxylase
NC_010554	517310	snp	A	G	G:12 A:0	CDS	+	1119/1188	373/395	synonymous_variant c.1119A>G p.Gly373Gly	PMI_RS02210	ubiF	2-octaprenyl-3-methyl-6-methoxy-1,4-benzoquinol hydroxylase
NC_010554	517353	snp	C	T	T:10 C:0	CDS	+	1162/1188	388/395	synonymous_variant c.1162C>T p.Leu388Leu	PMI_RS02210	ubiF	2-octaprenyl-3-methyl-6-methoxy-1,4-benzoquinol hydroxylase
NC_010554	517623	complex	GGGC	AGGT	AGGT:15 GGGC:0	CDS	-	636/831	211/276	synonymous_variant c.633_636delGCCCinsACCT p.ValPro211ValPro	PMI_RS02215	fghA	S-formylglutathione hydrolase
NC_010554	517636	snp	T	G	G:19 T:0	CDS	-	623/831	208/276	missense_variant c.623A>C p.Gln208Pro	PMI_RS02215	fghA	S-formylglutathione hydrolase
NC_010554	517707	snp	A	G	G:12 A:0	CDS	-	552/831	184/276	synonymous_variant c.552T>C p.Phe184Phe	PMI_RS02215	fghA	S-formylglutathione hydrolase
NC_010554	517809	snp	G	A	A:16 G:0	CDS	-	450/831	150/276	synonymous_variant c.450C>T p.Gly150Gly	PMI_RS02215	fghA	S-formylglutathione hydrolase
NC_010554	517846	snp	T	C	C:11 T:0	CDS	-	413/831	138/276	missense_variant c.413A>G p.Gln138Arg	PMI_RS02215	fghA	S-formylglutathione hydrolase
NC_010554	519254	snp	T	C	C:12 T:0	CDS	-	171/1113	57/370	synonymous_variant c.171A>G p.Pro57Pro	PMI_RS02220		S-(hydroxymethyl)glutathione dehydrogenase/class III alcohol dehydrogenase
NC_010554	519767	snp	G	A	A:11 G:0
NC_010554	521806	snp	C	T	T:11 C:0	CDS	-	551/1233	184/410	missense_variant c.551G>A p.Ser184Asn	PMI_RS02265		ROK family transcriptional regulator
NC_010554	522048	complex	AACA	GACC	GACC:13 AACA:0	CDS	-	309/1233	102/410	synonymous_variant c.306_309delTGTTinsGGTC p.ThrVal102ThrVal	PMI_RS02265		ROK family transcriptional regulator
NC_010554	522312	snp	G	T	T:13 G:0	CDS	-	45/1233	15/410	synonymous_variant c.45C>A p.Ile15Ile	PMI_RS02265		ROK family transcriptional regulator
NC_010554	522522	snp	C	T	T:14 C:0	CDS	-	1008/1164	336/387	synonymous_variant c.1008G>A p.Thr336Thr	PMI_RS02270	nagA	N-acetylglucosamine-6-phosphate deacetylase
NC_010554	523772	snp	T	C	C:10 T:0	CDS	-	687/807	229/268	synonymous_variant c.687A>G p.Val229Val	PMI_RS02275		glucosamine-6-phosphate deaminase
NC_010554	523796	snp	G	A	A:13 G:0	CDS	-	663/807	221/268	synonymous_variant c.663C>T p.Asn221Asn	PMI_RS02275		glucosamine-6-phosphate deaminase
NC_010554	524387	snp	G	A	A:13 G:0	CDS	-	72/807	24/268	synonymous_variant c.72C>T p.Ile24Ile	PMI_RS02275		glucosamine-6-phosphate deaminase
NC_010554	524875	snp	T	A	A:14 T:0	CDS	+	72/2046	24/681	synonymous_variant c.72T>A p.Ala24Ala	PMI_RS02280		N-acetylglucosamine-specific PTS transporter subunit IIBC
NC_010554	528803	complex	CAACTTT	TAACATC	TAACATC:16 CAACTTT:0
NC_010554	528869	snp	T	C	C:29 T:0
NC_010554	528905	complex	ACATGT	GCATAA	GCATAA:15 ACATGT:0
NC_010554	530908	snp	C	T	T:10 C:0
NC_010554	530933	complex	GGA	GGTGG	GGTGG:10 GGA:0
NC_010554	531260	snp	T	C	C:12 T:0	CDS	-	171/495	57/164	synonymous_variant c.171A>G p.Arg57Arg	PMI_RS02320		single-stranded DNA-binding protein
NC_010554	531266	snp	T	C	C:12 T:0	CDS	-	165/495	55/164	stop_lost c.165A>G p.Ter55Trpext*?	PMI_RS02320		single-stranded DNA-binding protein
NC_010554	531278	complex	CTCC	TTCT	TTCT:14 CTCC:0	CDS	-	153/495	50/164	synonymous_variant c.150_153delGGAGinsAGAA p.LysGlu50LysGlu	PMI_RS02320		single-stranded DNA-binding protein
NC_010554	531302	snp	A	G	G:15 A:0	CDS	-	129/495	43/164	synonymous_variant c.129T>C p.Asp43Asp	PMI_RS02320		single-stranded DNA-binding protein
NC_010554	531323	snp	A	G	G:12 A:0	CDS	-	108/495	36/164	synonymous_variant c.108T>C p.Ala36Ala	PMI_RS02320		single-stranded DNA-binding protein
NC_010554	533154	complex	GCACAGT	ACATAAC	ACATAAC:10 GCACAGT:0	CDS	-	135/255	43/84	synonymous_variant c.129_135delACTGTGCinsGTTATGT p.LeuLeuCys43LeuLeuCys	PMI_RS02335		hypothetical protein
NC_010554	533251	snp	C	T	T:14 C:0	CDS	-	38/255	13/84	missense_variant c.38G>A p.Cys13Tyr	PMI_RS02335		hypothetical protein
NC_010554	533334	snp	A	G	G:12 A:0
NC_010554	533671	snp	A	G	G:11 A:0	CDS	-	41/156	14/51	missense_variant c.41T>C p.Val14Ala	PMI_RS19395		hypothetical protein
NC_010554	533678	mnp	CG	AA	AA:11 CG:0	CDS	-	34/156	1951-11-01	missense_variant c.33_34delCGinsTT p.AspGly11AspCys	PMI_RS19395		hypothetical protein
NC_010554	534155	snp	T	C	C:13 T:0	CDS	-	271/276	91/91	missense_variant c.271A>G p.Asn91Asp	PMI_RS02350		hypothetical protein
NC_010554	543250	del	ATC	AC	AC:19 ATC:0
NC_010554	543256	snp	C	T	T:21 C:0
NC_010554	543273	snp	T	A	A:20 T:2
NC_010554	548493	snp	G	A	A:10 G:0	CDS	+	1419/1488	473/495	synonymous_variant c.1419G>A p.Arg473Arg	PMI_RS02465		hypothetical protein
NC_010554	558092	snp	T	C	C:12 T:0	CDS	-	659/834	220/277	missense_variant c.659A>G p.Glu220Gly	PMI_RS02540		phage antirepressor N-terminal domain-containing protein
NC_010554	558108	mnp	AC	CT	CT:12 AC:0	CDS	-	643/834	214/277	missense_variant c.642_643delGTinsAG p.LeuPhe214LeuVal	PMI_RS02540		phage antirepressor N-terminal domain-containing protein
NC_010554	558121	snp	C	T	T:14 C:0	CDS	-	630/834	210/277	synonymous_variant c.630G>A p.Glu210Glu	PMI_RS02540		phage antirepressor N-terminal domain-containing protein
NC_010554	558143	snp	A	G	G:13 A:0	CDS	-	608/834	203/277	missense_variant c.608T>C p.Ile203Thr	PMI_RS02540		phage antirepressor N-terminal domain-containing protein
NC_010554	558149	snp	T	C	C:13 T:0	CDS	-	602/834	201/277	missense_variant c.602A>G p.Asn201Ser	PMI_RS02540		phage antirepressor N-terminal domain-containing protein
NC_010554	558157	snp	T	C	C:13 T:0	CDS	-	594/834	198/277	synonymous_variant c.594A>G p.Pro198Pro	PMI_RS02540		phage antirepressor N-terminal domain-containing protein
NC_010554	572427	snp	A	G	G:15 A:0	CDS	+	3960/4194	1320/1397	synonymous_variant c.3960A>G p.Val1320Val	PMI_RS02610		DUF1983 domain-containing protein
NC_010554	572903	complex	AAAT	GAAC	GAAC:19 AAAT:0	CDS	+	249/369	83/122	synonymous_variant c.249_252delAAATinsGAAC p.GlyAsn83GlyAsn	PMI_RS02615		hypothetical protein
NC_010554	574465	snp	A	G	G:16 A:0	CDS	+	428/598	143/198	missense_variant c.428A>G p.His143Arg	PMI_RS18835		hypothetical protein
NC_010554	574514	snp	C	T	T:10 C:0	CDS	+	477/598	159/198	synonymous_variant c.477C>T p.Tyr159Tyr	PMI_RS18835		hypothetical protein
NC_010554	576080	snp	T	C	C:16 T:0	CDS	-	67/1083	23/360	missense_variant c.67A>G p.Asn23Asp	PMI_RS02635		type 1 fimbrial protein
NC_010554	576147	snp	G	A	A:11 G:0
NC_010554	577086	snp	C	T	T:10 C:0	CDS	-	1605/2535	535/844	synonymous_variant c.1605G>A p.Gln535Gln	PMI_RS02640		fimbrial biogenesis outer membrane usher protein
NC_010554	577113	snp	C	T	T:11 C:0	CDS	-	1578/2535	526/844	synonymous_variant c.1578G>A p.Glu526Glu	PMI_RS02640		fimbrial biogenesis outer membrane usher protein
NC_010554	579578	snp	A	G	G:11 A:0	CDS	-	459/546	153/181	synonymous_variant c.459T>C p.Leu153Leu	PMI_RS02650	ucaA	uroepithelial cell adherence major pilin UcaA
NC_010554	582354	snp	T	G	G:15 T:0	CDS	+	1440/1668	480/555	synonymous_variant c.1440T>G p.Pro480Pro	PMI_RS02660	glnS	glutamine--tRNA ligase
NC_010554	583424	snp	A	C	C:11 A:0	CDS	+	204/1395	68/464	synonymous_variant c.204A>C p.Ala68Ala	PMI_RS02665		OprD family outer membrane porin
NC_010554	583538	snp	G	A	A:12 G:0	CDS	+	318/1395	106/464	synonymous_variant c.318G>A p.Gly106Gly	PMI_RS02665		OprD family outer membrane porin
NC_010554	587814	snp	T	C	C:10 T:0	CDS	-	585/786	195/261	synonymous_variant c.585A>G p.Glu195Glu	PMI_RS02690	ybfF	esterase
NC_010554	587842	snp	G	T	T:12 G:0	CDS	-	557/786	186/261	missense_variant c.557C>A p.Ala186Asp	PMI_RS02690	ybfF	esterase
NC_010554	587901	snp	A	G	G:18 A:0	CDS	-	498/786	166/261	synonymous_variant c.498T>C p.Phe166Phe	PMI_RS02690	ybfF	esterase
NC_010554	587915	snp	C	T	T:15 C:0	CDS	-	484/786	162/261	missense_variant c.484G>A p.Gly162Ser	PMI_RS02690	ybfF	esterase
NC_010554	587922	snp	T	C	C:15 T:0	CDS	-	477/786	159/261	synonymous_variant c.477A>G p.Glu159Glu	PMI_RS02690	ybfF	esterase
NC_010554	589060	snp	A	G	G:10 A:0	CDS	+	198/552	66/183	synonymous_variant c.198A>G p.Pro66Pro	PMI_RS02695	seqA	replication initiation negative regulator SeqA
NC_010554	590646	snp	G	T	T:10 G:0	CDS	+	1158/1644	386/547	synonymous_variant c.1158G>T p.Gly386Gly	PMI_RS02700	pgm	phosphoglucomutase (alpha-D-glucose-1,6-bisphosphate-dependent)
NC_010554	590802	snp	A	G	G:10 A:0	CDS	+	1314/1644	438/547	synonymous_variant c.1314A>G p.Gln438Gln	PMI_RS02700	pgm	phosphoglucomutase (alpha-D-glucose-1,6-bisphosphate-dependent)
NC_010554	590865	snp	A	G	G:10 A:0	CDS	+	1377/1644	459/547	synonymous_variant c.1377A>G p.Leu459Leu	PMI_RS02700	pgm	phosphoglucomutase (alpha-D-glucose-1,6-bisphosphate-dependent)
NC_010554	596235	snp	C	T	T:12 C:0	CDS	-	984/2076	328/691	synonymous_variant c.984G>A p.Gly328Gly	PMI_RS02740		SWIM zinc finger family protein
NC_010554	597518	snp	C	T	T:14 C:0	CDS	-	852/1155	284/384	synonymous_variant c.852G>A p.Leu284Leu	PMI_RS02745		VWA domain-containing protein
NC_010554	598373	snp	T	A	A:13 T:0	CDS	-	2566/2583	856/860	missense_variant c.2566A>T p.Thr856Ser	PMI_RS02750		hypothetical protein
NC_010554	598445	snp	A	G	G:13 A:0	CDS	-	2494/2583	832/860	synonymous_variant c.2494T>C p.Leu832Leu	PMI_RS02750		hypothetical protein
NC_010554	598601	snp	G	A	A:13 G:0	CDS	-	2338/2583	780/860	synonymous_variant c.2338C>T p.Leu780Leu	PMI_RS02750		hypothetical protein
NC_010554	598623	snp	G	A	A:11 G:0	CDS	-	2316/2583	772/860	synonymous_variant c.2316C>T p.Arg772Arg	PMI_RS02750		hypothetical protein
NC_010554	598701	snp	A	G	G:13 A:0	CDS	-	2238/2583	746/860	synonymous_variant c.2238T>C p.Thr746Thr	PMI_RS02750		hypothetical protein
NC_010554	598745	snp	C	A	A:14 C:0	CDS	-	2194/2583	732/860	missense_variant c.2194G>T p.Ala732Ser	PMI_RS02750		hypothetical protein
NC_010554	598772	snp	G	A	A:12 G:0	CDS	-	2167/2583	723/860	synonymous_variant c.2167C>T p.Leu723Leu	PMI_RS02750		hypothetical protein
NC_010554	598779	snp	C	T	T:11 C:0	CDS	-	2160/2583	720/860	synonymous_variant c.2160G>A p.Ala720Ala	PMI_RS02750		hypothetical protein
NC_010554	600507	snp	G	A	A:14 G:0	CDS	-	432/2583	144/860	synonymous_variant c.432C>T p.Tyr144Tyr	PMI_RS02750		hypothetical protein
NC_010554	601024	complex	GTG	ATA	ATA:11 GTG:0
NC_010554	601315	snp	G	C	C:12 G:0	CDS	-	834/1110	278/369	synonymous_variant c.834C>G p.Thr278Thr	PMI_RS02755		AAA family ATPase
NC_010554	601609	snp	T	C	C:11 T:0	CDS	-	540/1110	180/369	synonymous_variant c.540A>G p.Lys180Lys	PMI_RS02755		AAA family ATPase
NC_010554	601633	snp	C	T	T:12 C:0	CDS	-	516/1110	172/369	synonymous_variant c.516G>A p.Val172Val	PMI_RS02755		AAA family ATPase
NC_010554	602507	snp	C	G	G:14 C:0	CDS	-	3396/3729	1132/1242	synonymous_variant c.3396G>C p.Thr1132Thr	PMI_RS02760		DUF4132 domain-containing protein
NC_010554	603032	snp	A	G	G:13 A:0	CDS	-	2871/3729	957/1242	synonymous_variant c.2871T>C p.Val957Val	PMI_RS02760		DUF4132 domain-containing protein
NC_010554	603077	snp	A	G	G:13 A:0	CDS	-	2826/3729	942/1242	synonymous_variant c.2826T>C p.Gly942Gly	PMI_RS02760		DUF4132 domain-containing protein
NC_010554	603353	snp	T	C	C:14 T:0	CDS	-	2550/3729	850/1242	synonymous_variant c.2550A>G p.Ala850Ala	PMI_RS02760		DUF4132 domain-containing protein
NC_010554	603362	snp	C	T	T:15 C:0	CDS	-	2541/3729	847/1242	synonymous_variant c.2541G>A p.Gly847Gly	PMI_RS02760		DUF4132 domain-containing protein
NC_010554	604628	snp	T	G	G:12 T:0	CDS	-	1275/3729	425/1242	synonymous_variant c.1275A>C p.Arg425Arg	PMI_RS02760		DUF4132 domain-containing protein
NC_010554	606548	snp	G	A	A:12 G:0	CDS	-	873/1131	291/376	synonymous_variant c.873C>T p.Arg291Arg	PMI_RS02765		multidrug effflux MFS transporter
NC_010554	606929	snp	A	G	G:12 A:0	CDS	-	492/1131	164/376	synonymous_variant c.492T>C p.Gly164Gly	PMI_RS02765		multidrug effflux MFS transporter
NC_010554	607591	snp	T	C	C:18 T:0	CDS	+	69/762	23/253	synonymous_variant c.69T>C p.Ala23Ala	PMI_RS02770		helix-turn-helix transcriptional regulator
NC_010554	607720	snp	C	T	T:11 C:0	CDS	+	198/762	66/253	synonymous_variant c.198C>T p.Ala66Ala	PMI_RS02770		helix-turn-helix transcriptional regulator
NC_010554	607832	complex	CTG	TTA	TTA:10 CTG:0	CDS	+	310/762	104/253	synonymous_variant c.310_312delCTGinsTTA p.Leu104Leu	PMI_RS02770		helix-turn-helix transcriptional regulator
NC_010554	607989	snp	G	A	A:12 G:0	CDS	+	467/762	156/253	missense_variant c.467G>A p.Ser156Asn	PMI_RS02770		helix-turn-helix transcriptional regulator
NC_010554	609011	snp	A	G	G:18 A:0	CDS	-	627/1284	209/427	synonymous_variant c.627T>C p.Tyr209Tyr	PMI_RS02775		citrate synthase
NC_010554	609281	snp	T	G	G:10 T:0	CDS	-	357/1284	119/427	synonymous_variant c.357A>C p.Arg119Arg	PMI_RS02775		citrate synthase
NC_010554	610934	snp	A	G	G:12 A:0	CDS	+	292/345	98/114	missense_variant c.292A>G p.Ile98Val	PMI_RS02785	sdhD	succinate dehydrogenase membrane anchor subunit
NC_010554	611409	snp	T	A	A:11 T:0	CDS	+	423/1767	141/588	synonymous_variant c.423T>A p.Thr141Thr	PMI_RS02790	sdhA	succinate dehydrogenase flavoprotein subunit
NC_010554	611571	snp	C	T	T:12 C:0	CDS	+	585/1767	195/588	synonymous_variant c.585C>T p.Ala195Ala	PMI_RS02790	sdhA	succinate dehydrogenase flavoprotein subunit
NC_010554	611625	snp	T	C	C:10 T:0	CDS	+	639/1767	213/588	synonymous_variant c.639T>C p.Thr213Thr	PMI_RS02790	sdhA	succinate dehydrogenase flavoprotein subunit
NC_010554	611776	snp	C	T	T:11 C:0	CDS	+	790/1767	264/588	synonymous_variant c.790C>T p.Leu264Leu	PMI_RS02790	sdhA	succinate dehydrogenase flavoprotein subunit
NC_010554	611793	snp	C	T	T:10 C:0	CDS	+	807/1767	269/588	synonymous_variant c.807C>T p.Gly269Gly	PMI_RS02790	sdhA	succinate dehydrogenase flavoprotein subunit
NC_010554	611832	snp	T	C	C:10 T:0	CDS	+	846/1767	282/588	synonymous_variant c.846T>C p.Asp282Asp	PMI_RS02790	sdhA	succinate dehydrogenase flavoprotein subunit
NC_010554	611967	snp	G	A	A:12 G:0	CDS	+	981/1767	327/588	synonymous_variant c.981G>A p.Leu327Leu	PMI_RS02790	sdhA	succinate dehydrogenase flavoprotein subunit
NC_010554	612018	snp	G	A	A:12 G:0	CDS	+	1032/1767	344/588	synonymous_variant c.1032G>A p.Lys344Lys	PMI_RS02790	sdhA	succinate dehydrogenase flavoprotein subunit
NC_010554	612105	snp	A	G	G:15 A:0	CDS	+	1119/1767	373/588	synonymous_variant c.1119A>G p.Glu373Glu	PMI_RS02790	sdhA	succinate dehydrogenase flavoprotein subunit
NC_010554	615807	snp	T	C	C:10 T:0	CDS	+	2019/2805	673/934	synonymous_variant c.2019T>C p.Ala673Ala	PMI_RS02800	sucA	2-oxoglutarate dehydrogenase E1 component
NC_010554	617026	snp	C	T	T:12 C:0	CDS	+	420/1209	140/402	synonymous_variant c.420C>T p.Arg140Arg	PMI_RS02805	odhB	2-oxoglutarate dehydrogenase complex dihydrolipoyllysine-residue succinyltransferase
NC_010554	617075	snp	G	A	A:13 G:0	CDS	+	469/1209	157/402	missense_variant c.469G>A p.Ala157Thr	PMI_RS02805	odhB	2-oxoglutarate dehydrogenase complex dihydrolipoyllysine-residue succinyltransferase
NC_010554	617080	snp	G	A	A:11 G:0	CDS	+	474/1209	158/402	synonymous_variant c.474G>A p.Ala158Ala	PMI_RS02805	odhB	2-oxoglutarate dehydrogenase complex dihydrolipoyllysine-residue succinyltransferase
NC_010554	617326	snp	G	T	T:16 G:0	CDS	+	720/1209	240/402	synonymous_variant c.720G>T p.Val240Val	PMI_RS02805	odhB	2-oxoglutarate dehydrogenase complex dihydrolipoyllysine-residue succinyltransferase
NC_010554	618525	snp	A	G	G:10 A:0	CDS	+	549/1167	183/388	synonymous_variant c.549A>G p.Gly183Gly	PMI_RS02810	sucC	ADP-forming succinate--CoA ligase subunit beta
NC_010554	618537	snp	T	C	C:11 T:0	CDS	+	561/1167	187/388	synonymous_variant c.561T>C p.Ile187Ile	PMI_RS02810	sucC	ADP-forming succinate--CoA ligase subunit beta
NC_010554	619298	snp	T	A	A:10 T:0	CDS	+	156/873	52/290	synonymous_variant c.156T>A p.Pro52Pro	PMI_RS02815	sucD	succinate--CoA ligase subunit alpha
NC_010554	619913	snp	A	T	T:14 A:0	CDS	+	771/873	257/290	synonymous_variant c.771A>T p.Gly257Gly	PMI_RS02815	sucD	succinate--CoA ligase subunit alpha
NC_010554	621921	snp	G	A	A:10 G:0	CDS	+	423/1569	141/522	synonymous_variant c.423G>A p.Ala141Ala	PMI_RS02820	cydA	cytochrome ubiquinol oxidase subunit I
NC_010554	622134	snp	C	T	T:13 C:0	CDS	+	636/1569	212/522	synonymous_variant c.636C>T p.Asp212Asp	PMI_RS02820	cydA	cytochrome ubiquinol oxidase subunit I
NC_010554	622503	snp	C	T	T:16 C:0	CDS	+	1005/1569	335/522	synonymous_variant c.1005C>T p.Asn335Asn	PMI_RS02820	cydA	cytochrome ubiquinol oxidase subunit I
NC_010554	623135	snp	A	G	G:13 A:0	CDS	+	54/1158	18/385	synonymous_variant c.54A>G p.Leu18Leu	PMI_RS02825	cydB	cytochrome d ubiquinol oxidase subunit II
NC_010554	623240	snp	T	A	A:13 T:0	CDS	+	159/1158	53/385	synonymous_variant c.159T>A p.Val53Val	PMI_RS02825	cydB	cytochrome d ubiquinol oxidase subunit II
NC_010554	623282	snp	C	T	T:12 C:0	CDS	+	201/1158	67/385	synonymous_variant c.201C>T p.Ala67Ala	PMI_RS02825	cydB	cytochrome d ubiquinol oxidase subunit II
NC_010554	623381	snp	T	C	C:11 T:0	CDS	+	300/1158	100/385	synonymous_variant c.300T>C p.Arg100Arg	PMI_RS02825	cydB	cytochrome d ubiquinol oxidase subunit II
NC_010554	623607	snp	T	C	C:12 T:0	CDS	+	526/1158	176/385	synonymous_variant c.526T>C p.Leu176Leu	PMI_RS02825	cydB	cytochrome d ubiquinol oxidase subunit II
NC_010554	626518	snp	C	T	T:10 C:0	CDS	+	795/1371	265/456	synonymous_variant c.795C>T p.Leu265Leu	PMI_RS02840		MFS transporter
NC_010554	627320	snp	T	C	C:11 T:0	CDS	+	237/408	79/135	synonymous_variant c.237T>C p.Ser79Ser	PMI_RS02845		hypothetical protein
NC_010554	627785	snp	G	A	A:13 G:0
NC_010554	628010	snp	C	T	T:11 C:0	CDS	+	210/396	70/131	synonymous_variant c.210C>T p.Leu70Leu	PMI_RS02850	ybgC	tol-pal system-associated acyl-CoA thioesterase
NC_010554	628946	snp	G	A	A:10 G:0	CDS	+	42/426	14/141	synonymous_variant c.42G>A p.Glu14Glu	PMI_RS02860	tolR	colicin uptake protein TolR
NC_010554	629075	snp	C	T	T:13 C:0	CDS	+	171/426	57/141	synonymous_variant c.171C>T p.Thr57Thr	PMI_RS02860	tolR	colicin uptake protein TolR
NC_010554	629108	snp	A	T	T:10 A:0	CDS	+	204/426	68/141	synonymous_variant c.204A>T p.Ala68Ala	PMI_RS02860	tolR	colicin uptake protein TolR
NC_010554	630922	snp	T	C	C:13 T:0	CDS	+	355/1296	119/431	synonymous_variant c.355T>C p.Leu119Leu	PMI_RS02870	tolB	Tol-Pal system protein TolB
NC_010554	631410	snp	G	A	A:12 G:0	CDS	+	843/1296	281/431	missense_variant c.843G>A p.Met281Ile	PMI_RS02870	tolB	Tol-Pal system protein TolB
NC_010554	631425	snp	C	T	T:17 C:0	CDS	+	858/1296	286/431	synonymous_variant c.858C>T p.Asn286Asn	PMI_RS02870	tolB	Tol-Pal system protein TolB
NC_010554	631446	snp	G	A	A:16 G:0	CDS	+	879/1296	293/431	synonymous_variant c.879G>A p.Glu293Glu	PMI_RS02870	tolB	Tol-Pal system protein TolB
NC_010554	633913	snp	G	A	A:11 G:0	CDS	-	657/891	219/296	synonymous_variant c.657C>T p.Tyr219Tyr	PMI_RS02895		aminoglycoside 6-adenylyltransferase
NC_010554	633927	snp	A	G	G:16 A:0	CDS	-	643/891	215/296	synonymous_variant c.643T>C p.Leu215Leu	PMI_RS02895		aminoglycoside 6-adenylyltransferase
NC_010554	634147	snp	C	T	T:10 C:0	CDS	-	423/891	141/296	synonymous_variant c.423G>A p.Val141Val	PMI_RS02895		aminoglycoside 6-adenylyltransferase
NC_010554	634527	snp	T	C	C:12 T:0	CDS	-	43/891	15/296	missense_variant c.43A>G p.Thr15Ala	PMI_RS02895		aminoglycoside 6-adenylyltransferase
NC_010554	636263	snp	T	C	C:13 T:0	CDS	+	483/1059	161/352	synonymous_variant c.483T>C p.Ala161Ala	PMI_RS02905	aroG	3-deoxy-7-phosphoheptulonate synthase AroG
NC_010554	636269	snp	T	A	A:12 T:0	CDS	+	489/1059	163/352	synonymous_variant c.489T>A p.Gly163Gly	PMI_RS02905	aroG	3-deoxy-7-phosphoheptulonate synthase AroG
NC_010554	637813	snp	C	T	T:10 C:0
NC_010554	637841	snp	A	C	C:13 A:0
NC_010554	637947	snp	C	T	T:14 C:0
NC_010554	638720	snp	G	A	A:11 G:0	CDS	-	763/1467	255/488	missense_variant c.763C>T p.Pro255Ser	PMI_RS02915	modF	molybdate ABC transporter ATP-binding protein ModF
NC_010554	638750	snp	A	T	T:12 A:0	CDS	-	733/1467	245/488	missense_variant c.733T>A p.Ser245Thr	PMI_RS02915	modF	molybdate ABC transporter ATP-binding protein ModF
NC_010554	640116	snp	A	T	T:12 A:0	CDS	+	459/1560	153/519	synonymous_variant c.459A>T p.Leu153Leu	PMI_RS02920		ShlB/FhaC/HecB family hemolysin secretion/activation protein
NC_010554	640891	snp	T	A	A:12 T:0	CDS	+	1234/1560	412/519	missense_variant c.1234T>A p.Ser412Thr	PMI_RS02920		ShlB/FhaC/HecB family hemolysin secretion/activation protein
NC_010554	641208	snp	C	T	T:12 C:0	CDS	+	1551/1560	517/519	synonymous_variant c.1551C>T p.Phe517Phe	PMI_RS02920		ShlB/FhaC/HecB family hemolysin secretion/activation protein
NC_010554	641217	snp	G	A	A:11 G:0	CDS	+	1560/1560	520/519	splice_region_variant&stop_retained_variant c.1560G>A p.Ter520Ter	PMI_RS02920		ShlB/FhaC/HecB family hemolysin secretion/activation protein
NC_010554	641225	del	AGT	AT	AT:11 AGT:0
NC_010554	641364	snp	C	T	T:12 C:0	CDS	+	132/5409	44/1802	synonymous_variant c.132C>T p.Asn44Asn	PMI_RS02925		DUF637 domain-containing protein
NC_010554	641642	snp	T	A	A:11 T:0	CDS	+	410/5409	137/1802	missense_variant c.410T>A p.Ile137Asn	PMI_RS02925		DUF637 domain-containing protein
NC_010554	647278	snp	G	A	A:12 G:0	CDS	-	676/792	226/263	synonymous_variant c.676C>T p.Leu226Leu	PMI_RS02935	modE	molybdenum-dependent transcriptional regulator
NC_010554	647306	snp	A	G	G:12 A:0	CDS	-	648/792	216/263	synonymous_variant c.648T>C p.Ser216Ser	PMI_RS02935	modE	molybdenum-dependent transcriptional regulator
NC_010554	648918	complex	CTGCG	TTGCA	TTGCA:13 CTGCG:0
NC_010554	649583	snp	A	G	G:14 A:0	CDS	+	510/771	170/256	synonymous_variant c.510A>G p.Ala170Ala	PMI_RS02940	modA	molybdate ABC transporter substrate-binding protein
NC_010554	649814	snp	A	T	T:10 A:0	CDS	+	741/771	247/256	synonymous_variant c.741A>T p.Ile247Ile	PMI_RS02940	modA	molybdate ABC transporter substrate-binding protein
NC_010554	650805	snp	A	G	G:13 A:0	CDS	+	258/1065	86/354	synonymous_variant c.258A>G p.Arg86Arg	PMI_RS02950	modC	molybdenum ABC transporter ATP-binding protein ModC
NC_010554	651105	snp	C	T	T:12 C:0	CDS	+	558/1065	186/354	synonymous_variant c.558C>T p.Ser186Ser	PMI_RS02950	modC	molybdenum ABC transporter ATP-binding protein ModC
NC_010554	651111	snp	T	C	C:13 T:0	CDS	+	564/1065	188/354	synonymous_variant c.564T>C p.Ser188Ser	PMI_RS02950	modC	molybdenum ABC transporter ATP-binding protein ModC
NC_010554	651450	snp	C	T	T:10 C:0	CDS	+	903/1065	301/354	synonymous_variant c.903C>T p.Val301Val	PMI_RS02950	modC	molybdenum ABC transporter ATP-binding protein ModC
NC_010554	653258	snp	T	C	C:12 T:0	CDS	+	612/990	204/329	synonymous_variant c.612T>C p.Arg204Arg	PMI_RS02960	pgl	6-phosphogluconolactonase
NC_010554	653591	snp	T	C	C:11 T:0	CDS	+	945/990	315/329	synonymous_variant c.945T>C p.Tyr315Tyr	PMI_RS02960	pgl	6-phosphogluconolactonase
NC_010554	653987	snp	C	T	T:10 C:0	CDS	-	984/1278	328/425	synonymous_variant c.984G>A p.Glu328Glu	PMI_RS02965	bioA	adenosylmethionine--8-amino-7-oxononanoate transaminase
NC_010554	655559	snp	C	T	T:11 C:0	CDS	+	486/1038	162/345	synonymous_variant c.486C>T p.Gly162Gly	PMI_RS02970	bioB	biotin synthase BioB
NC_010554	656053	snp	T	C	C:10 T:0	CDS	+	980/1038	327/345	missense_variant c.980T>C p.Val327Ala	PMI_RS02970	bioB	biotin synthase BioB
NC_010554	656197	snp	C	T	T:18 C:0	CDS	+	87/1164	29/387	synonymous_variant c.87C>T p.Ser29Ser	PMI_RS02975	bioF	8-amino-7-oxononanoate synthase
NC_010554	656596	snp	G	A	A:10 G:0	CDS	+	486/1164	162/387	synonymous_variant c.486G>A p.Arg162Arg	PMI_RS02975	bioF	8-amino-7-oxononanoate synthase
NC_010554	656905	snp	T	C	C:15 T:0	CDS	+	795/1164	265/387	synonymous_variant c.795T>C p.Tyr265Tyr	PMI_RS02975	bioF	8-amino-7-oxononanoate synthase
NC_010554	657253	snp	T	C	C:10 T:0	CDS	+	5/768	2/255	missense_variant c.5T>C p.Val2Ala	PMI_RS02980	bioC	malonyl-ACP O-methyltransferase BioC
NC_010554	657615	snp	G	A	A:10 G:0	CDS	+	367/768	123/255	missense_variant c.367G>A p.Ala123Thr	PMI_RS02980	bioC	malonyl-ACP O-methyltransferase BioC
NC_010554	658128	snp	T	C	C:10 T:0	CDS	+	120/687	40/228	synonymous_variant c.120T>C p.Val40Val	PMI_RS02985	bioD	dethiobiotin synthase
NC_010554	658137	snp	C	T	T:11 C:0	CDS	+	129/687	43/228	synonymous_variant c.129C>T p.Gly43Gly	PMI_RS02985	bioD	dethiobiotin synthase
NC_010554	660192	snp	C	T	T:11 C:0	CDS	+	1026/2010	342/669	synonymous_variant c.1026C>T p.Val342Val	PMI_RS02990	uvrB	excinuclease ABC subunit B
NC_010554	660543	complex	GGAA	AGAG	AGAG:14 GGAA:0	CDS	+	1377/2010	459/669	synonymous_variant c.1377_1380delGGAAinsAGAG p.AlaGlu459AlaGlu	PMI_RS02990	uvrB	excinuclease ABC subunit B
NC_010554	664566	snp	T	C	C:16 T:0	CDS	+	759/981	253/326	synonymous_variant c.759T>C p.Phe253Phe	PMI_RS03005	moaA	GTP 3',8-cyclase MoaA
NC_010554	664590	snp	T	C	C:12 T:0	CDS	+	783/981	261/326	synonymous_variant c.783T>C p.Arg261Arg	PMI_RS03005	moaA	GTP 3',8-cyclase MoaA
NC_010554	664683	snp	C	T	T:11 C:0	CDS	+	876/981	292/326	synonymous_variant c.876C>T p.Ala292Ala	PMI_RS03005	moaA	GTP 3',8-cyclase MoaA
NC_010554	664761	snp	C	T	T:17 C:0	CDS	+	954/981	318/326	synonymous_variant c.954C>T p.Thr318Thr	PMI_RS03005	moaA	GTP 3',8-cyclase MoaA
NC_010554	665159	snp	T	G	G:13 T:0	CDS	+	330/480	110/159	synonymous_variant c.330T>G p.Gly110Gly	PMI_RS03010	moaC	cyclic pyranopterin monophosphate synthase MoaC
NC_010554	665174	snp	A	T	T:11 A:0	CDS	+	345/480	115/159	synonymous_variant c.345A>T p.Ala115Ala	PMI_RS03010	moaC	cyclic pyranopterin monophosphate synthase MoaC
NC_010554	665467	snp	A	G	G:11 A:0	CDS	+	162/246	54/81	synonymous_variant c.162A>G p.Ala54Ala	PMI_RS03015	moaD	molybdopterin synthase sulfur carrier subunit
NC_010554	667056	snp	C	G	G:11 C:0
NC_010554	667079	snp	A	G	G:11 A:0	CDS	-	1093/1110	365/369	missense_variant c.1093T>C p.Cys365Arg	PMI_RS03030		ABC transporter permease
NC_010554	667226	snp	C	T	T:14 C:0	CDS	-	946/1110	316/369	missense_variant c.946G>A p.Ala316Thr	PMI_RS03030		ABC transporter permease
NC_010554	667556	snp	A	G	G:15 A:0	CDS	-	616/1110	206/369	synonymous_variant c.616T>C p.Leu206Leu	PMI_RS03030		ABC transporter permease
NC_010554	667608	snp	T	C	C:15 T:0	CDS	-	564/1110	188/369	synonymous_variant c.564A>G p.Gly188Gly	PMI_RS03030		ABC transporter permease
NC_010554	668433	snp	T	C	C:10 T:0	CDS	-	906/1152	302/383	synonymous_variant c.906A>G p.Ser302Ser	PMI_RS03035		ABC transporter permease
NC_010554	668685	snp	G	T	T:15 G:0	CDS	-	654/1152	218/383	synonymous_variant c.654C>A p.Thr218Thr	PMI_RS03035		ABC transporter permease
NC_010554	668709	snp	G	A	A:12 G:0	CDS	-	630/1152	210/383	synonymous_variant c.630C>T p.Ile210Ile	PMI_RS03035		ABC transporter permease
NC_010554	668841	snp	C	T	T:14 C:0	CDS	-	498/1152	166/383	synonymous_variant c.498G>A p.Gln166Gln	PMI_RS03035		ABC transporter permease
NC_010554	668988	snp	C	T	T:10 C:0	CDS	-	351/1152	117/383	synonymous_variant c.351G>A p.Ala117Ala	PMI_RS03035		ABC transporter permease
NC_010554	669619	snp	A	G	G:11 A:0	CDS	-	1482/1770	494/589	synonymous_variant c.1482T>C p.Asp494Asp	PMI_RS03040		ATP-binding cassette domain-containing protein
NC_010554	669835	snp	C	T	T:12 C:0	CDS	-	1266/1770	422/589	synonymous_variant c.1266G>A p.Gly422Gly	PMI_RS03040		ATP-binding cassette domain-containing protein
NC_010554	669895	snp	A	G	G:10 A:0	CDS	-	1206/1770	402/589	synonymous_variant c.1206T>C p.Ala402Ala	PMI_RS03040		ATP-binding cassette domain-containing protein
NC_010554	670477	snp	A	G	G:10 A:0	CDS	-	624/1770	208/589	synonymous_variant c.624T>C p.Asn208Asn	PMI_RS03040		ATP-binding cassette domain-containing protein
NC_010554	670687	snp	C	A	A:11 C:0	CDS	-	414/1770	138/589	synonymous_variant c.414G>T p.Ala138Ala	PMI_RS03040		ATP-binding cassette domain-containing protein
NC_010554	671011	snp	G	A	A:10 G:0	CDS	-	90/1770	30/589	synonymous_variant c.90C>T p.Ala30Ala	PMI_RS03040		ATP-binding cassette domain-containing protein
NC_010554	671171	snp	A	C	C:16 A:0	CDS	-	937/987	313/328	missense_variant c.937T>G p.Ser313Ala	PMI_RS03045	hlyD	secretion protein HlyD
NC_010554	671289	snp	A	G	G:11 A:0	CDS	-	819/987	273/328	synonymous_variant c.819T>C p.His273His	PMI_RS03045	hlyD	secretion protein HlyD
NC_010554	671331	snp	C	T	T:10 C:0	CDS	-	777/987	259/328	synonymous_variant c.777G>A p.Glu259Glu	PMI_RS03045	hlyD	secretion protein HlyD
NC_010554	671526	snp	A	G	G:10 A:0	CDS	-	582/987	194/328	synonymous_variant c.582T>C p.Val194Val	PMI_RS03045	hlyD	secretion protein HlyD
NC_010554	674264	snp	C	T	T:12 C:0	CDS	+	1131/1398	377/465	synonymous_variant c.1131C>T p.Tyr377Tyr	PMI_RS03055	rhlE	ATP-dependent RNA helicase RhlE
NC_010554	674360	snp	T	G	G:13 T:0	CDS	+	1227/1398	409/465	missense_variant c.1227T>G p.Ile409Met	PMI_RS03055	rhlE	ATP-dependent RNA helicase RhlE
NC_010554	676107	snp	T	C	C:10 T:0	CDS	-	750/846	250/281	synonymous_variant c.750A>G p.Leu250Leu	PMI_RS03070	sseA	3-mercaptopyruvate sulfurtransferase
NC_010554	676122	complex	CGCA	TGCT	TGCT:11 CGCA:0	CDS	-	735/846	244/281	synonymous_variant c.732_735delTGCGinsAGCA p.ThrAla244ThrAla	PMI_RS03070	sseA	3-mercaptopyruvate sulfurtransferase
NC_010554	676158	snp	C	T	T:14 C:0	CDS	-	699/846	233/281	synonymous_variant c.699G>A p.Gln233Gln	PMI_RS03070	sseA	3-mercaptopyruvate sulfurtransferase
NC_010554	676173	complex	TCCC	ACCT	ACCT:10 TCCC:0	CDS	-	684/846	227/281	synonymous_variant c.681_684delGGGAinsAGGT p.AlaGly227AlaGly	PMI_RS03070	sseA	3-mercaptopyruvate sulfurtransferase
NC_010554	676188	snp	T	A	A:10 T:0	CDS	-	669/846	223/281	synonymous_variant c.669A>T p.Ile223Ile	PMI_RS03070	sseA	3-mercaptopyruvate sulfurtransferase
NC_010554	676451	snp	T	C	C:10 T:0	CDS	-	406/846	136/281	missense_variant c.406A>G p.Lys136Glu	PMI_RS03070	sseA	3-mercaptopyruvate sulfurtransferase
NC_010554	676458	snp	C	T	T:12 C:0	CDS	-	399/846	133/281	synonymous_variant c.399G>A p.Glu133Glu	PMI_RS03070	sseA	3-mercaptopyruvate sulfurtransferase
NC_010554	676479	snp	C	T	T:12 C:0	CDS	-	378/846	126/281	synonymous_variant c.378G>A p.Gln126Gln	PMI_RS03070	sseA	3-mercaptopyruvate sulfurtransferase
NC_010554	676572	snp	A	G	G:12 A:0	CDS	-	285/846	95/281	synonymous_variant c.285T>C p.Gly95Gly	PMI_RS03070	sseA	3-mercaptopyruvate sulfurtransferase
NC_010554	679799	snp	G	A	A:10 G:0	CDS	-	120/1176	40/391	synonymous_variant c.120C>T p.Ser40Ser	PMI_RS03085	metC	cystathionine beta-lyase
NC_010554	682235	snp	T	A	A:10 T:0	CDS	+	471/1380	157/459	synonymous_variant c.471T>A p.Ala157Ala	PMI_RS03095		MmgE/PrpD family protein
NC_010554	684393	snp	A	G	G:10 A:0
NC_010554	685165	snp	T	C	C:10 T:0	CDS	+	729/2109	243/702	synonymous_variant c.729T>C p.Ile243Ile	PMI_RS03105	dinG	ATP-dependent DNA helicase DinG
NC_010554	685174	snp	A	G	G:10 A:0	CDS	+	738/2109	246/702	synonymous_variant c.738A>G p.Val246Val	PMI_RS03105	dinG	ATP-dependent DNA helicase DinG
NC_010554	685274	snp	A	G	G:11 A:0	CDS	+	838/2109	280/702	missense_variant c.838A>G p.Thr280Ala	PMI_RS03105	dinG	ATP-dependent DNA helicase DinG
NC_010554	685309	snp	C	T	T:13 C:0	CDS	+	873/2109	291/702	synonymous_variant c.873C>T p.Ile291Ile	PMI_RS03105	dinG	ATP-dependent DNA helicase DinG
NC_010554	685321	complex	ACCC	CCCA	CCCA:11 ACCC:0	CDS	+	885/2109	295/702	synonymous_variant c.885_888delACCCinsCCCA p.ProPro295ProPro	PMI_RS03105	dinG	ATP-dependent DNA helicase DinG
NC_010554	685354	snp	T	A	A:11 T:0	CDS	+	918/2109	306/702	synonymous_variant c.918T>A p.Ala306Ala	PMI_RS03105	dinG	ATP-dependent DNA helicase DinG
NC_010554	687791	snp	G	A	A:15 G:0	CDS	-	490/891	164/296	synonymous_variant c.490C>T p.Leu164Leu	PMI_RS03115	rhtA	threonine/homoserine exporter RhtA
NC_010554	688895	snp	T	A	A:12 T:0	CDS	+	267/579	89/192	synonymous_variant c.267T>A p.Thr89Thr	PMI_RS03120		TIGR00730 family Rossman fold protein
NC_010554	689426	snp	C	A	A:10 C:0	CDS	+	210/465	70/154	synonymous_variant c.210C>A p.Ala70Ala	PMI_RS03125		GNAT family N-acetyltransferase
NC_010554	691185	snp	G	A	A:11 G:0	CDS	-	261/1701	87/566	synonymous_variant c.261C>T p.Tyr87Tyr	PMI_RS03130		amidohydrolase
NC_010554	691624	snp	T	C	C:22 T:0
NC_010554	691648	snp	G	T	T:15 G:0
NC_010554	691692	snp	T	C	C:13 T:0
NC_010554	691697	snp	A	G	G:13 A:0
NC_010554	691755	snp	G	A	A:10 G:0	CDS	-	715/768	239/255	synonymous_variant c.715C>T p.Leu239Leu	PMI_RS03135	moeB	molybdopterin-synthase adenylyltransferase MoeB
NC_010554	691792	snp	A	T	T:13 A:0	CDS	-	678/768	226/255	synonymous_variant c.678T>A p.Ile226Ile	PMI_RS03135	moeB	molybdopterin-synthase adenylyltransferase MoeB
NC_010554	691819	snp	G	A	A:16 G:0	CDS	-	651/768	217/255	synonymous_variant c.651C>T p.Gly217Gly	PMI_RS03135	moeB	molybdopterin-synthase adenylyltransferase MoeB
NC_010554	692005	snp	T	G	G:10 T:0	CDS	-	465/768	155/255	synonymous_variant c.465A>C p.Ala155Ala	PMI_RS03135	moeB	molybdopterin-synthase adenylyltransferase MoeB
NC_010554	692410	snp	T	C	C:22 T:0	CDS	-	60/768	20/255	synonymous_variant c.60A>G p.Arg20Arg	PMI_RS03135	moeB	molybdopterin-synthase adenylyltransferase MoeB
NC_010554	693318	snp	C	T	T:13 C:0	CDS	-	399/1242	133/413	synonymous_variant c.399G>A p.Lys133Lys	PMI_RS03140	moeA	molybdopterin molybdotransferase MoeA
NC_010554	693519	snp	A	G	G:22 A:0	CDS	-	198/1242	66/413	synonymous_variant c.198T>C p.Arg66Arg	PMI_RS03140	moeA	molybdopterin molybdotransferase MoeA
NC_010554	693573	snp	T	A	A:16 T:0	CDS	-	144/1242	48/413	synonymous_variant c.144A>T p.Ser48Ser	PMI_RS03140	moeA	molybdopterin molybdotransferase MoeA
NC_010554	694279	snp	C	T	T:10 C:0	CDS	+	348/1170	116/389	synonymous_variant c.348C>T p.Ser116Ser	PMI_RS03145		YbfB/YjiJ family MFS transporter
NC_010554	696188	snp	C	A	A:11 C:0	CDS	+	270/1152	90/383	synonymous_variant c.270C>A p.Val90Val	PMI_RS03155		DUF418 family protein
NC_010554	696677	snp	A	T	T:14 A:0	CDS	+	759/1152	253/383	synonymous_variant c.759A>T p.Val253Val	PMI_RS03155		DUF418 family protein
NC_010554	696845	snp	A	G	G:20 A:0	CDS	+	927/1152	309/383	synonymous_variant c.927A>G p.Gly309Gly	PMI_RS03155		DUF418 family protein
NC_010554	696890	snp	G	A	A:12 G:0	CDS	+	972/1152	324/383	synonymous_variant c.972G>A p.Thr324Thr	PMI_RS03155		DUF418 family protein
NC_010554	697169	snp	G	C	C:11 G:0	CDS	-	624/726	208/241	synonymous_variant c.624C>G p.Ala208Ala	PMI_RS03160	sanA	outer membrane permeability protein SanA
NC_010554	697199	snp	A	G	G:11 A:0	CDS	-	594/726	198/241	synonymous_variant c.594T>C p.Arg198Arg	PMI_RS03160	sanA	outer membrane permeability protein SanA
NC_010554	697301	snp	A	G	G:10 A:0	CDS	-	492/726	164/241	synonymous_variant c.492T>C p.Ala164Ala	PMI_RS03160	sanA	outer membrane permeability protein SanA
NC_010554	697568	snp	G	A	A:14 G:0	CDS	-	225/726	75/241	synonymous_variant c.225C>T p.Asn75Asn	PMI_RS03160	sanA	outer membrane permeability protein SanA
NC_010554	698266	snp	T	C	C:12 T:0	CDS	-	1359/1698	453/565	synonymous_variant c.1359A>G p.Glu453Glu	PMI_RS03165		NAD-dependent malic enzyme
NC_010554	699022	snp	A	G	G:11 A:0	CDS	-	603/1698	201/565	synonymous_variant c.603T>C p.Asn201Asn	PMI_RS03165		NAD-dependent malic enzyme
NC_010554	699514	snp	G	A	A:10 G:0	CDS	-	111/1698	37/565	synonymous_variant c.111C>T p.Arg37Arg	PMI_RS03165		NAD-dependent malic enzyme
NC_010554	700016	snp	A	G	G:10 A:0	CDS	-	708/885	236/294	synonymous_variant c.708T>C p.Pro236Pro	PMI_RS03170	cdd	cytidine deaminase
NC_010554	700376	snp	C	T	T:11 C:0	CDS	-	348/885	116/294	synonymous_variant c.348G>A p.Glu116Glu	PMI_RS03170	cdd	cytidine deaminase
NC_010554	700424	snp	C	T	T:10 C:0	CDS	-	300/885	100/294	synonymous_variant c.300G>A p.Thr100Thr	PMI_RS03170	cdd	cytidine deaminase
NC_010554	701277	snp	G	T	T:10 G:0	CDS	-	372/702	124/233	synonymous_variant c.372C>A p.Ser124Ser	PMI_RS03175		CidB/LrgB family autolysis modulator
NC_010554	701771	snp	A	G	G:16 A:0	CDS	-	339/468	113/155	synonymous_variant c.339T>C p.Val113Val	PMI_RS03180		CidA/LrgA family protein
NC_010554	702719	snp	C	T	T:11 C:0	CDS	-	1554/2028	518/675	synonymous_variant c.1554G>A p.Pro518Pro	PMI_RS03185	metG	methionine--tRNA ligase
NC_010554	703193	snp	T	C	C:12 T:0	CDS	-	1080/2028	360/675	synonymous_variant c.1080A>G p.Ala360Ala	PMI_RS03185	metG	methionine--tRNA ligase
NC_010554	703241	snp	T	A	A:12 T:0	CDS	-	1032/2028	344/675	synonymous_variant c.1032A>T p.Arg344Arg	PMI_RS03185	metG	methionine--tRNA ligase
NC_010554	703259	snp	G	A	A:11 G:0	CDS	-	1014/2028	338/675	synonymous_variant c.1014C>T p.Gly338Gly	PMI_RS03185	metG	methionine--tRNA ligase
NC_010554	703460	snp	C	T	T:13 C:0	CDS	-	813/2028	271/675	synonymous_variant c.813G>A p.Lys271Lys	PMI_RS03185	metG	methionine--tRNA ligase
NC_010554	704923	snp	T	C	C:11 T:0	CDS	+	447/1113	149/370	synonymous_variant c.447T>C p.Gly149Gly	PMI_RS03190	apbC	iron-sulfur cluster carrier protein ApbC
NC_010554	706041	snp	C	T	T:10 C:0	CDS	+	240/642	80/213	synonymous_variant c.240C>T p.His80His	PMI_RS03195	udk	uridine kinase
NC_010554	706179	snp	A	G	G:15 A:0	CDS	+	378/642	126/213	synonymous_variant c.378A>G p.Lys126Lys	PMI_RS03195	udk	uridine kinase
NC_010554	707956	snp	T	C	C:10 T:0	CDS	+	811/1932	271/643	synonymous_variant c.811T>C p.Leu271Leu	PMI_RS03205	asmA	outer membrane assembly protein AsmA
NC_010554	708864	snp	T	C	C:22 T:0	CDS	+	1719/1932	573/643	synonymous_variant c.1719T>C p.Gly573Gly	PMI_RS03205	asmA	outer membrane assembly protein AsmA
NC_010554	708891	snp	A	G	G:20 A:0	CDS	+	1746/1932	582/643	synonymous_variant c.1746A>G p.Leu582Leu	PMI_RS03205	asmA	outer membrane assembly protein AsmA
NC_010554	709240	snp	G	C	C:12 G:0
NC_010554	709248	mnp	AC	GT	GT:12 AC:0
NC_010554	710570	snp	C	T	T:10 C:0	CDS	+	1065/1362	355/453	synonymous_variant c.1065C>T p.Thr355Thr	PMI_RS03210	dcuC	anaerobic C4-dicarboxylate transporter DcuC
NC_010554	711904	snp	A	G	G:11 A:0	CDS	-	705/1581	235/526	synonymous_variant c.705T>C p.Arg235Arg	PMI_RS03215		TerC family protein
NC_010554	712265	snp	T	C	C:11 T:0	CDS	-	344/1581	115/526	missense_variant c.344A>G p.Asn115Ser	PMI_RS03215		TerC family protein
NC_010554	713250	snp	G	A	A:10 G:0
NC_010554	713939	snp	T	C	C:16 T:0	CDS	+	534/1407	178/468	synonymous_variant c.534T>C p.Gly178Gly	PMI_RS03225	gndA	NADP-dependent phosphogluconate dehydrogenase
NC_010554	713969	snp	T	C	C:16 T:0	CDS	+	564/1407	188/468	synonymous_variant c.564T>C p.Ile188Ile	PMI_RS03225	gndA	NADP-dependent phosphogluconate dehydrogenase
NC_010554	714671	snp	C	T	T:11 C:0	CDS	+	1266/1407	422/468	synonymous_variant c.1266C>T p.Ser422Ser	PMI_RS03225	gndA	NADP-dependent phosphogluconate dehydrogenase
NC_010554	714689	snp	T	C	C:17 T:0	CDS	+	1284/1407	428/468	synonymous_variant c.1284T>C p.Tyr428Tyr	PMI_RS03225	gndA	NADP-dependent phosphogluconate dehydrogenase
NC_010554	715458	snp	C	T	T:11 C:0
NC_010554	716288	snp	T	C	C:16 T:0	CDS	+	546/1152	182/383	synonymous_variant c.546T>C p.Gly182Gly	PMI_RS03235	yiaY	L-threonine dehydrogenase
NC_010554	716312	snp	T	G	G:12 T:0	CDS	+	570/1152	190/383	synonymous_variant c.570T>G p.Ala190Ala	PMI_RS03235	yiaY	L-threonine dehydrogenase
NC_010554	716444	snp	T	G	G:20 T:0	CDS	+	702/1152	234/383	synonymous_variant c.702T>G p.Gly234Gly	PMI_RS03235	yiaY	L-threonine dehydrogenase
NC_010554	716618	snp	C	T	T:11 C:0	CDS	+	876/1152	292/383	synonymous_variant c.876C>T p.Asn292Asn	PMI_RS03235	yiaY	L-threonine dehydrogenase
NC_010554	716995	snp	C	T	T:13 C:0
NC_010554	717002	snp	A	T	T:13 A:0
NC_010554	717867	snp	A	G	G:11 A:0	CDS	-	561/774	187/257	synonymous_variant c.561T>C p.Gly187Gly	PMI_RS03245	hisF	imidazole glycerol phosphate synthase subunit HisF
NC_010554	718454	snp	A	G	G:14 A:0	CDS	-	693/738	231/245	synonymous_variant c.693T>C p.Gly231Gly	PMI_RS03250	hisA	1-(5-phosphoribosyl)-5-[(5- phosphoribosylamino)methylideneamino]imidazole-4- carboxamide isomerase
NC_010554	718529	snp	A	G	G:13 A:0	CDS	-	618/738	206/245	synonymous_variant c.618T>C p.Gly206Gly	PMI_RS03250	hisA	1-(5-phosphoribosyl)-5-[(5- phosphoribosylamino)methylideneamino]imidazole-4- carboxamide isomerase
NC_010554	718634	complex	GGTG	AGTA	AGTA:14 GGTG:0	CDS	-	513/738	170/245	synonymous_variant c.510_513delCACCinsTACT p.CysThr170CysThr	PMI_RS03250	hisA	1-(5-phosphoribosyl)-5-[(5- phosphoribosylamino)methylideneamino]imidazole-4- carboxamide isomerase
NC_010554	718867	snp	C	T	T:10 C:0	CDS	-	280/738	94/245	missense_variant c.280G>A p.Ala94Thr	PMI_RS03250	hisA	1-(5-phosphoribosyl)-5-[(5- phosphoribosylamino)methylideneamino]imidazole-4- carboxamide isomerase
NC_010554	718877	snp	T	C	C:12 T:0	CDS	-	270/738	90/245	synonymous_variant c.270A>G p.Ser90Ser	PMI_RS03250	hisA	1-(5-phosphoribosyl)-5-[(5- phosphoribosylamino)methylideneamino]imidazole-4- carboxamide isomerase
NC_010554	718988	snp	G	A	A:13 G:0	CDS	-	159/738	53/245	synonymous_variant c.159C>T p.Gly53Gly	PMI_RS03250	hisA	1-(5-phosphoribosyl)-5-[(5- phosphoribosylamino)methylideneamino]imidazole-4- carboxamide isomerase
NC_010554	718996	snp	A	G	G:14 A:0	CDS	-	151/738	51/245	synonymous_variant c.151T>C p.Leu51Leu	PMI_RS03250	hisA	1-(5-phosphoribosyl)-5-[(5- phosphoribosylamino)methylideneamino]imidazole-4- carboxamide isomerase
NC_010554	719036	snp	T	C	C:11 T:0	CDS	-	111/738	37/245	synonymous_variant c.111A>G p.Gln37Gln	PMI_RS03250	hisA	1-(5-phosphoribosyl)-5-[(5- phosphoribosylamino)methylideneamino]imidazole-4- carboxamide isomerase
NC_010554	719042	snp	G	A	A:12 G:0	CDS	-	105/738	35/245	synonymous_variant c.105C>T p.Tyr35Tyr	PMI_RS03250	hisA	1-(5-phosphoribosyl)-5-[(5- phosphoribosylamino)methylideneamino]imidazole-4- carboxamide isomerase
NC_010554	719048	snp	G	A	A:10 G:0	CDS	-	99/738	33/245	synonymous_variant c.99C>T p.Arg33Arg	PMI_RS03250	hisA	1-(5-phosphoribosyl)-5-[(5- phosphoribosylamino)methylideneamino]imidazole-4- carboxamide isomerase
NC_010554	719312	snp	G	A	A:12 G:0	CDS	-	432/591	144/196	synonymous_variant c.432C>T p.Ser144Ser	PMI_RS03255	hisH	imidazole glycerol phosphate synthase subunit HisH
NC_010554	719507	snp	C	T	T:12 C:0	CDS	-	237/591	79/196	synonymous_variant c.237G>A p.Gly79Gly	PMI_RS03255	hisH	imidazole glycerol phosphate synthase subunit HisH
NC_010554	719531	snp	C	T	T:12 C:0	CDS	-	213/591	71/196	synonymous_variant c.213G>A p.Gln71Gln	PMI_RS03255	hisH	imidazole glycerol phosphate synthase subunit HisH
NC_010554	719663	snp	T	C	C:10 T:0	CDS	-	81/591	27/196	synonymous_variant c.81A>G p.Pro27Pro	PMI_RS03255	hisH	imidazole glycerol phosphate synthase subunit HisH
NC_010554	719693	snp	C	T	T:11 C:0	CDS	-	51/591	17/196	synonymous_variant c.51G>A p.Ala17Ala	PMI_RS03255	hisH	imidazole glycerol phosphate synthase subunit HisH
NC_010554	720990	snp	C	A	A:13 C:0	CDS	-	951/1083	317/360	missense_variant c.951G>T p.Glu317Asp	PMI_RS03265	hisC	histidinol-phosphate transaminase
NC_010554	721479	snp	A	G	G:14 A:0	CDS	-	462/1083	154/360	synonymous_variant c.462T>C p.Cys154Cys	PMI_RS03265	hisC	histidinol-phosphate transaminase
NC_010554	721941	snp	A	G	G:10 A:0
NC_010554	722077	snp	T	C	C:10 T:0	CDS	-	1183/1317	395/438	missense_variant c.1183A>G p.Ile395Val	PMI_RS03270	hisD	histidinol dehydrogenase
NC_010554	722087	snp	C	T	T:11 C:0	CDS	-	1173/1317	391/438	synonymous_variant c.1173G>A p.Lys391Lys	PMI_RS03270	hisD	histidinol dehydrogenase
NC_010554	722509	snp	G	C	C:10 G:0	CDS	-	751/1317	251/438	missense_variant c.751C>G p.His251Asp	PMI_RS03270	hisD	histidinol dehydrogenase
NC_010554	722615	snp	G	A	A:10 G:0	CDS	-	645/1317	215/438	synonymous_variant c.645C>T p.Ala215Ala	PMI_RS03270	hisD	histidinol dehydrogenase
NC_010554	722912	snp	A	G	G:12 A:0	CDS	-	348/1317	116/438	synonymous_variant c.348T>C p.Pro116Pro	PMI_RS03270	hisD	histidinol dehydrogenase
NC_010554	724910	snp	G	T	T:11 G:0	CDS	+	240/822	80/273	synonymous_variant c.240G>T p.Ala80Ala	PMI_RS03280		SDR family oxidoreductase
NC_010554	726785	snp	C	T	T:17 C:0	CDS	+	519/1203	173/400	synonymous_variant c.519C>T p.His173His	PMI_RS03290		serine hydrolase
NC_010554	727316	snp	A	C	C:10 A:0	CDS	+	1050/1203	350/400	synonymous_variant c.1050A>C p.Val350Val	PMI_RS03290		serine hydrolase
NC_010554	727364	snp	C	T	T:11 C:0	CDS	+	1098/1203	366/400	synonymous_variant c.1098C>T p.Arg366Arg	PMI_RS03290		serine hydrolase
NC_010554	728492	snp	A	G	G:10 A:0	CDS	-	738/1671	246/556	synonymous_variant c.738T>C p.Thr246Thr	PMI_RS03295		formate--tetrahydrofolate ligase
NC_010554	728669	snp	C	T	T:16 C:0	CDS	-	561/1671	187/556	synonymous_variant c.561G>A p.Gly187Gly	PMI_RS03295		formate--tetrahydrofolate ligase
NC_010554	729745	snp	G	A	A:13 G:0	CDS	-	1197/1365	399/454	synonymous_variant c.1197C>T p.Ala399Ala	PMI_RS03300		L-serine ammonia-lyase
NC_010554	731692	snp	T	A	A:12 T:0	CDS	-	693/1329	231/442	synonymous_variant c.693A>T p.Pro231Pro	PMI_RS03305		HAAAP family serine/threonine permease
NC_010554	734385	snp	C	T	T:14 C:0	CDS	+	234/426	78/141	synonymous_variant c.234C>T p.Tyr78Tyr	PMI_RS03315		secondary thiamine-phosphate synthase enzyme YjbQ
NC_010554	734418	snp	T	A	A:11 T:0	CDS	+	267/426	89/141	synonymous_variant c.267T>A p.Pro89Pro	PMI_RS03315		secondary thiamine-phosphate synthase enzyme YjbQ
NC_010554	735705	snp	T	C	C:11 T:0
NC_010554	736326	snp	G	A	A:19 G:0	CDS	+	44/1134	15/377	missense_variant c.44G>A p.Gly15Glu	PMI_RS03335	rlmC	23S rRNA (uracil(747)-C(5))-methyltransferase RlmC
NC_010554	737344	snp	G	A	A:12 G:0	CDS	+	1062/1134	354/377	synonymous_variant c.1062G>A p.Val354Val	PMI_RS03335	rlmC	23S rRNA (uracil(747)-C(5))-methyltransferase RlmC
NC_010554	737422	snp	A	C	C:10 A:0
NC_010554	737796	snp	G	A	A:14 G:0	CDS	-	432/669	144/222	synonymous_variant c.432C>T p.Phe144Phe	PMI_RS03340	artM	arginine ABC transporter permease ArtM
NC_010554	737989	snp	A	T	T:11 A:0	CDS	-	239/669	80/222	missense_variant c.239T>A p.Phe80Tyr	PMI_RS03340	artM	arginine ABC transporter permease ArtM
NC_010554	738015	snp	G	T	T:13 G:0	CDS	-	213/669	71/222	synonymous_variant c.213C>A p.Pro71Pro	PMI_RS03340	artM	arginine ABC transporter permease ArtM
NC_010554	738680	snp	G	A	A:14 G:0	CDS	-	252/705	84/234	synonymous_variant c.252C>T p.Gly84Gly	PMI_RS03345	artQ	arginine ABC transporter permease ArtQ
NC_010554	741173	snp	C	T	T:10 C:0	CDS	-	837/1464	279/487	synonymous_variant c.837G>A p.Lys279Lys	PMI_RS03360		DUF2867 domain-containing protein
NC_010554	741584	snp	C	T	T:13 C:0	CDS	-	426/1464	142/487	synonymous_variant c.426G>A p.Thr142Thr	PMI_RS03360		DUF2867 domain-containing protein
NC_010554	741611	snp	C	T	T:13 C:0	CDS	-	399/1464	133/487	synonymous_variant c.399G>A p.Val133Val	PMI_RS03360		DUF2867 domain-containing protein
NC_010554	741785	snp	C	T	T:13 C:0	CDS	-	225/1464	75/487	synonymous_variant c.225G>A p.Val75Val	PMI_RS03360		DUF2867 domain-containing protein
NC_010554	742253	snp	G	A	A:14 G:0	CDS	-	711/903	237/300	synonymous_variant c.711C>T p.Ala237Ala	PMI_RS03365		lysine exporter LysO family protein
NC_010554	742406	snp	C	T	T:13 C:0	CDS	-	558/903	186/300	synonymous_variant c.558G>A p.Ala186Ala	PMI_RS03365		lysine exporter LysO family protein
NC_010554	742700	snp	G	A	A:10 G:0	CDS	-	264/903	88/300	synonymous_variant c.264C>T p.Pro88Pro	PMI_RS03365		lysine exporter LysO family protein
NC_010554	742756	snp	T	C	C:10 T:0	CDS	-	208/903	70/300	missense_variant c.208A>G p.Ile70Val	PMI_RS03365		lysine exporter LysO family protein
NC_010554	746077	snp	A	G	G:10 A:0	CDS	+	954/1110	318/369	synonymous_variant c.954A>G p.Val318Val	PMI_RS03375	macA	macrolide transporter subunit MacA
NC_010554	746296	snp	G	C	C:17 G:0	CDS	+	64/1944	22/647	missense_variant c.64G>C p.Val22Leu	PMI_RS03380	macB	macrolide ABC transporter ATP-binding protein/permease MacB
NC_010554	746304	snp	A	G	G:18 A:0	CDS	+	72/1944	24/647	synonymous_variant c.72A>G p.Leu24Leu	PMI_RS03380	macB	macrolide ABC transporter ATP-binding protein/permease MacB
NC_010554	746334	snp	T	G	G:25 T:0	CDS	+	102/1944	34/647	synonymous_variant c.102T>G p.Gly34Gly	PMI_RS03380	macB	macrolide ABC transporter ATP-binding protein/permease MacB
NC_010554	746370	snp	G	A	A:20 G:0	CDS	+	138/1944	46/647	synonymous_variant c.138G>A p.Gly46Gly	PMI_RS03380	macB	macrolide ABC transporter ATP-binding protein/permease MacB
NC_010554	746973	snp	T	G	G:10 T:0	CDS	+	741/1944	247/647	missense_variant c.741T>G p.His247Gln	PMI_RS03380	macB	macrolide ABC transporter ATP-binding protein/permease MacB
NC_010554	748867	snp	C	T	T:12 C:0	CDS	+	30/315	10/104	synonymous_variant c.30C>T p.Thr10Thr	PMI_RS03390	clpS	ATP-dependent Clp protease adapter ClpS
NC_010554	749113	snp	A	G	G:12 A:0	CDS	+	276/315	92/104	synonymous_variant c.276A>G p.Glu92Glu	PMI_RS03390	clpS	ATP-dependent Clp protease adapter ClpS
NC_010554	749923	snp	C	T	T:10 C:0	CDS	+	741/2295	247/764	synonymous_variant c.741C>T p.Cys247Cys	PMI_RS03395	clpA	ATP-dependent Clp protease ATP-binding subunit ClpA
NC_010554	749935	snp	T	C	C:13 T:0	CDS	+	753/2295	251/764	synonymous_variant c.753T>C p.Ser251Ser	PMI_RS03395	clpA	ATP-dependent Clp protease ATP-binding subunit ClpA
NC_010554	750262	snp	A	G	G:11 A:0	CDS	+	1080/2295	360/764	synonymous_variant c.1080A>G p.Leu360Leu	PMI_RS03395	clpA	ATP-dependent Clp protease ATP-binding subunit ClpA
NC_010554	750787	snp	T	C	C:15 T:0	CDS	+	1605/2295	535/764	synonymous_variant c.1605T>C p.Ser535Ser	PMI_RS03395	clpA	ATP-dependent Clp protease ATP-binding subunit ClpA
NC_010554	750796	snp	T	A	A:15 T:0	CDS	+	1614/2295	538/764	synonymous_variant c.1614T>A p.Ile538Ile	PMI_RS03395	clpA	ATP-dependent Clp protease ATP-binding subunit ClpA
NC_010554	750907	snp	C	T	T:12 C:0	CDS	+	1725/2295	575/764	synonymous_variant c.1725C>T p.Pro575Pro	PMI_RS03395	clpA	ATP-dependent Clp protease ATP-binding subunit ClpA
NC_010554	752393	snp	T	C	C:13 T:0	CDS	-	435/693	145/230	synonymous_variant c.435A>G p.Gly145Gly	PMI_RS03405	aat	leucyl/phenylalanyl-tRNA--protein transferase
NC_010554	752410	snp	T	C	C:18 T:0	CDS	-	418/693	140/230	missense_variant c.418A>G p.Ile140Val	PMI_RS03405	aat	leucyl/phenylalanyl-tRNA--protein transferase
NC_010554	753345	snp	T	C	C:10 T:0	CDS	-	1236/1752	412/583	synonymous_variant c.1236A>G p.Leu412Leu	PMI_RS03410	cydC	cysteine/glutathione ABC transporter ATP-binding protein/permease CydC
NC_010554	753414	snp	T	C	C:15 T:0	CDS	-	1167/1752	389/583	synonymous_variant c.1167A>G p.Ala389Ala	PMI_RS03410	cydC	cysteine/glutathione ABC transporter ATP-binding protein/permease CydC
NC_010554	753571	snp	G	A	A:12 G:0	CDS	-	1010/1752	337/583	missense_variant c.1010C>T p.Ala337Val	PMI_RS03410	cydC	cysteine/glutathione ABC transporter ATP-binding protein/permease CydC
NC_010554	754099	snp	T	C	C:13 T:0	CDS	-	482/1752	161/583	missense_variant c.482A>G p.His161Arg	PMI_RS03410	cydC	cysteine/glutathione ABC transporter ATP-binding protein/permease CydC
NC_010554	754176	snp	G	A	A:12 G:0	CDS	-	405/1752	135/583	synonymous_variant c.405C>T p.Ile135Ile	PMI_RS03410	cydC	cysteine/glutathione ABC transporter ATP-binding protein/permease CydC
NC_010554	755894	snp	C	A	A:11 C:0	CDS	-	459/1770	153/589	synonymous_variant c.459G>T p.Leu153Leu	PMI_RS03415	cydD	cysteine/glutathione ABC transporter permease/ATP-binding protein CydD
NC_010554	755927	snp	C	T	T:12 C:0	CDS	-	426/1770	142/589	synonymous_variant c.426G>A p.Pro142Pro	PMI_RS03415	cydD	cysteine/glutathione ABC transporter permease/ATP-binding protein CydD
NC_010554	757804	snp	C	T	T:17 C:0
NC_010554	758067	snp	G	A	A:12 G:0	CDS	+	72/495	24/164	synonymous_variant c.72G>A p.Gln24Gln	PMI_RS03425	lrp	leucine-responsive transcriptional regulator Lrp
NC_010554	759124	snp	A	G	G:15 A:0	CDS	+	507/3804	169/1267	synonymous_variant c.507A>G p.Ser169Ser	PMI_RS03430		DNA translocase FtsK
NC_010554	759278	mnp	AT	GC	GC:12 AT:0	CDS	+	661/3804	221/1267	missense_variant c.661_662delATinsGC p.Ile221Ala	PMI_RS03430		DNA translocase FtsK
NC_010554	759297	snp	T	C	C:15 T:0	CDS	+	680/3804	227/1267	missense_variant c.680T>C p.Val227Ala	PMI_RS03430		DNA translocase FtsK
NC_010554	759304	snp	G	C	C:14 G:0	CDS	+	687/3804	229/1267	synonymous_variant c.687G>C p.Val229Val	PMI_RS03430		DNA translocase FtsK
NC_010554	759344	snp	A	G	G:14 A:0	CDS	+	727/3804	243/1267	missense_variant c.727A>G p.Ile243Val	PMI_RS03430		DNA translocase FtsK
NC_010554	759349	snp	A	G	G:13 A:0	CDS	+	732/3804	244/1267	synonymous_variant c.732A>G p.Glu244Glu	PMI_RS03430		DNA translocase FtsK
NC_010554	759502	snp	A	G	G:11 A:0	CDS	+	885/3804	295/1267	synonymous_variant c.885A>G p.Thr295Thr	PMI_RS03430		DNA translocase FtsK
NC_010554	759535	snp	G	T	T:11 G:0	CDS	+	918/3804	306/1267	synonymous_variant c.918G>T p.Arg306Arg	PMI_RS03430		DNA translocase FtsK
NC_010554	759928	snp	T	A	A:14 T:0	CDS	+	1311/3804	437/1267	synonymous_variant c.1311T>A p.Gly437Gly	PMI_RS03430		DNA translocase FtsK
NC_010554	760414	snp	T	C	C:10 T:0	CDS	+	1797/3804	599/1267	synonymous_variant c.1797T>C p.Arg599Arg	PMI_RS03430		DNA translocase FtsK
NC_010554	760535	snp	T	G	G:13 T:0	CDS	+	1918/3804	640/1267	missense_variant c.1918T>G p.Ser640Ala	PMI_RS03430		DNA translocase FtsK
NC_010554	760550	snp	G	A	A:13 G:0	CDS	+	1933/3804	645/1267	missense_variant c.1933G>A p.Val645Ile	PMI_RS03430		DNA translocase FtsK
NC_010554	760753	snp	T	A	A:14 T:0	CDS	+	2136/3804	712/1267	synonymous_variant c.2136T>A p.Pro712Pro	PMI_RS03430		DNA translocase FtsK
NC_010554	760794	snp	C	G	G:12 C:0	CDS	+	2177/3804	726/1267	missense_variant c.2177C>G p.Pro726Arg	PMI_RS03430		DNA translocase FtsK
NC_010554	760933	snp	G	A	A:15 G:0	CDS	+	2316/3804	772/1267	synonymous_variant c.2316G>A p.Pro772Pro	PMI_RS03430		DNA translocase FtsK
NC_010554	761395	snp	T	A	A:13 T:0	CDS	+	2778/3804	926/1267	synonymous_variant c.2778T>A p.Ala926Ala	PMI_RS03430		DNA translocase FtsK
NC_010554	761938	snp	T	C	C:13 T:0	CDS	+	3321/3804	1107/1267	synonymous_variant c.3321T>C p.Asn1107Asn	PMI_RS03430		DNA translocase FtsK
NC_010554	762325	snp	T	C	C:13 T:0	CDS	+	3708/3804	1236/1267	synonymous_variant c.3708T>C p.Ala1236Ala	PMI_RS03430		DNA translocase FtsK
NC_010554	762337	snp	G	A	A:14 G:0	CDS	+	3720/3804	1240/1267	synonymous_variant c.3720G>A p.Glu1240Glu	PMI_RS03430		DNA translocase FtsK
NC_010554	763557	snp	C	T	T:11 C:0	CDS	+	408/1350	136/449	synonymous_variant c.408C>T p.Thr136Thr	PMI_RS03440		replication-associated recombination protein A
NC_010554	764076	snp	T	A	A:13 T:0	CDS	+	927/1350	309/449	synonymous_variant c.927T>A p.Arg309Arg	PMI_RS03440		replication-associated recombination protein A
NC_010554	764274	snp	G	C	C:12 G:0	CDS	+	1125/1350	375/449	synonymous_variant c.1125G>C p.Ala375Ala	PMI_RS03440		replication-associated recombination protein A
NC_010554	764280	snp	G	A	A:11 G:0	CDS	+	1131/1350	377/449	synonymous_variant c.1131G>A p.Thr377Thr	PMI_RS03440		replication-associated recombination protein A
NC_010554	764301	snp	C	T	T:11 C:0	CDS	+	1152/1350	384/449	synonymous_variant c.1152C>T p.Gly384Gly	PMI_RS03440		replication-associated recombination protein A
NC_010554	767281	snp	A	C	C:19 A:0	CDS	+	447/1050	149/349	synonymous_variant c.447A>C p.Gly149Gly	PMI_RS03455	allD	ureidoglycolate dehydrogenase
NC_010554	767401	snp	G	A	A:14 G:0	CDS	+	567/1050	189/349	synonymous_variant c.567G>A p.Arg189Arg	PMI_RS03455	allD	ureidoglycolate dehydrogenase
NC_010554	767415	snp	A	C	C:12 A:0	CDS	+	581/1050	194/349	missense_variant c.581A>C p.Asp194Ala	PMI_RS03455	allD	ureidoglycolate dehydrogenase
NC_010554	768758	snp	G	T	T:11 G:0	CDS	-	105/906	35/301	synonymous_variant c.105C>A p.Gly35Gly	PMI_RS03460		hypothetical protein
NC_010554	769736	snp	T	A	A:10 T:0	CDS	-	225/741	75/246	synonymous_variant c.225A>T p.Thr75Thr	PMI_RS03465	pflA	pyruvate formate lyase 1-activating protein
NC_010554	770638	snp	A	G	G:10 A:0	CDS	-	1713/2283	571/760	synonymous_variant c.1713T>C p.Asp571Asp	PMI_RS03470	pflB	formate C-acetyltransferase
NC_010554	770941	snp	T	C	C:21 T:0	CDS	-	1410/2283	470/760	synonymous_variant c.1410A>G p.Val470Val	PMI_RS03470	pflB	formate C-acetyltransferase
NC_010554	771553	snp	G	A	A:11 G:0	CDS	-	798/2283	266/760	synonymous_variant c.798C>T p.Ala266Ala	PMI_RS03470	pflB	formate C-acetyltransferase
NC_010554	773996	snp	T	A	A:11 T:0	CDS	-	1692/1758	564/585	synonymous_variant c.1692A>T p.Pro564Pro	PMI_RS03480		30S ribosomal protein S12 methylthiotransferase accessory protein YcaO
NC_010554	774020	snp	A	T	T:10 A:0	CDS	-	1668/1758	556/585	synonymous_variant c.1668T>A p.Ile556Ile	PMI_RS03480		30S ribosomal protein S12 methylthiotransferase accessory protein YcaO
NC_010554	774151	mnp	AT	GG	GG:11 AT:0	CDS	-	1537/1758	512/585	synonymous_variant c.1536_1537delATinsCC p.LeuLeu512LeuLeu	PMI_RS03480		30S ribosomal protein S12 methylthiotransferase accessory protein YcaO
NC_010554	774263	snp	G	A	A:12 G:0	CDS	-	1425/1758	475/585	synonymous_variant c.1425C>T p.Gly475Gly	PMI_RS03480		30S ribosomal protein S12 methylthiotransferase accessory protein YcaO
NC_010554	774416	snp	C	T	T:13 C:0	CDS	-	1272/1758	424/585	synonymous_variant c.1272G>A p.Lys424Lys	PMI_RS03480		30S ribosomal protein S12 methylthiotransferase accessory protein YcaO
NC_010554	774476	snp	A	G	G:16 A:0	CDS	-	1212/1758	404/585	synonymous_variant c.1212T>C p.Asn404Asn	PMI_RS03480		30S ribosomal protein S12 methylthiotransferase accessory protein YcaO
NC_010554	774620	snp	A	G	G:10 A:0	CDS	-	1068/1758	356/585	synonymous_variant c.1068T>C p.Phe356Phe	PMI_RS03480		30S ribosomal protein S12 methylthiotransferase accessory protein YcaO
NC_010554	774857	snp	A	G	G:10 A:0	CDS	-	831/1758	277/585	synonymous_variant c.831T>C p.His277His	PMI_RS03480		30S ribosomal protein S12 methylthiotransferase accessory protein YcaO
NC_010554	776544	snp	T	C	C:15 T:0	CDS	+	630/1038	210/345	synonymous_variant c.630T>C p.Tyr210Tyr	PMI_RS03485	ansB	L-asparaginase 2
NC_010554	776655	complex	TAAA	GAAG	GAAG:11 TAAA:0	CDS	+	741/1038	247/345	synonymous_variant c.741_744delTAAAinsGAAG p.AlaLys247AlaLys	PMI_RS03485	ansB	L-asparaginase 2
NC_010554	776718	snp	A	G	G:11 A:0	CDS	+	804/1038	268/345	synonymous_variant c.804A>G p.Leu268Leu	PMI_RS03485	ansB	L-asparaginase 2
NC_010554	777075	snp	A	G	G:10 A:0	CDS	-	1221/1269	407/422	synonymous_variant c.1221T>C p.Asn407Asn	PMI_RS03490		filamentous hemagglutinin N-terminal domain-containing protein
NC_010554	778067	snp	G	C	C:11 G:0	CDS	-	229/1269	77/422	missense_variant c.229C>G p.His77Asp	PMI_RS03490		filamentous hemagglutinin N-terminal domain-containing protein
NC_010554	778072	snp	C	G	G:13 C:0	CDS	-	224/1269	75/422	missense_variant c.224G>C p.Arg75Thr	PMI_RS03490		filamentous hemagglutinin N-terminal domain-containing protein
NC_010554	778088	snp	A	G	G:11 A:0	CDS	-	208/1269	70/422	missense_variant c.208T>C p.Tyr70His	PMI_RS03490		filamentous hemagglutinin N-terminal domain-containing protein
NC_010554	778948	snp	G	A	A:11 G:0	CDS	-	915/1431	305/476	synonymous_variant c.915C>T p.Gly305Gly	PMI_RS03495		MFS transporter
NC_010554	779494	snp	C	T	T:15 C:0	CDS	-	369/1431	123/476	synonymous_variant c.369G>A p.Gly123Gly	PMI_RS03495		MFS transporter
NC_010554	779635	snp	T	C	C:12 T:0	CDS	-	228/1431	76/476	synonymous_variant c.228A>G p.Leu76Leu	PMI_RS03495		MFS transporter
NC_010554	779653	snp	G	A	A:13 G:0	CDS	-	210/1431	70/476	synonymous_variant c.210C>T p.Ser70Ser	PMI_RS03495		MFS transporter
NC_010554	780172	snp	G	C	C:12 G:0	CDS	+	174/1089	58/362	synonymous_variant c.174G>C p.Arg58Arg	PMI_RS03500	serC	3-phosphoserine/phosphohydroxythreonine transaminase
NC_010554	780617	snp	T	C	C:18 T:0	CDS	+	619/1089	207/362	synonymous_variant c.619T>C p.Leu207Leu	PMI_RS03500	serC	3-phosphoserine/phosphohydroxythreonine transaminase
NC_010554	780673	snp	A	G	G:17 A:0	CDS	+	675/1089	225/362	synonymous_variant c.675A>G p.Val225Val	PMI_RS03500	serC	3-phosphoserine/phosphohydroxythreonine transaminase
NC_010554	781214	snp	C	T	T:10 C:0
NC_010554	781451	mnp	GC	AT	AT:12 GC:0	CDS	+	168/1287	56/428	synonymous_variant c.168_169delGCinsAT p.AlaLeu56AlaLeu	PMI_RS03505	aroA	3-phosphoshikimate 1-carboxyvinyltransferase
NC_010554	781457	complex	CGCC	TGCT	TGCT:11 CGCC:0	CDS	+	174/1287	58/428	synonymous_variant c.174_177delCGCCinsTGCT p.ThrAla58ThrAla	PMI_RS03505	aroA	3-phosphoshikimate 1-carboxyvinyltransferase
NC_010554	781841	snp	C	T	T:11 C:0	CDS	+	558/1287	186/428	synonymous_variant c.558C>T p.Asp186Asp	PMI_RS03505	aroA	3-phosphoshikimate 1-carboxyvinyltransferase
NC_010554	782234	snp	G	A	A:14 G:0	CDS	+	951/1287	317/428	synonymous_variant c.951G>A p.Thr317Thr	PMI_RS03505	aroA	3-phosphoshikimate 1-carboxyvinyltransferase
NC_010554	782252	snp	T	C	C:15 T:0	CDS	+	969/1287	323/428	synonymous_variant c.969T>C p.Leu323Leu	PMI_RS03505	aroA	3-phosphoshikimate 1-carboxyvinyltransferase
NC_010554	786383	snp	A	G	G:10 A:0	CDS	+	219/2370	73/789	synonymous_variant c.219A>G p.Leu73Leu	PMI_RS03525		DNA internalization-related competence protein ComEC/Rec2
NC_010554	786475	snp	C	T	T:11 C:0	CDS	+	311/2370	104/789	missense_variant c.311C>T p.Ala104Val	PMI_RS03525		DNA internalization-related competence protein ComEC/Rec2
NC_010554	786602	snp	G	A	A:10 G:0	CDS	+	438/2370	146/789	synonymous_variant c.438G>A p.Lys146Lys	PMI_RS03525		DNA internalization-related competence protein ComEC/Rec2
NC_010554	786693	snp	G	A	A:12 G:0	CDS	+	529/2370	177/789	missense_variant c.529G>A p.Gly177Ser	PMI_RS03525		DNA internalization-related competence protein ComEC/Rec2
NC_010554	786719	snp	C	T	T:10 C:0	CDS	+	555/2370	185/789	synonymous_variant c.555C>T p.Asp185Asp	PMI_RS03525		DNA internalization-related competence protein ComEC/Rec2
NC_010554	786734	snp	C	A	A:12 C:0	CDS	+	570/2370	190/789	synonymous_variant c.570C>A p.Ala190Ala	PMI_RS03525		DNA internalization-related competence protein ComEC/Rec2
NC_010554	787001	snp	G	A	A:11 G:0	CDS	+	837/2370	279/789	missense_variant c.837G>A p.Met279Ile	PMI_RS03525		DNA internalization-related competence protein ComEC/Rec2
NC_010554	787376	snp	G	A	A:11 G:0	CDS	+	1212/2370	404/789	synonymous_variant c.1212G>A p.Gly404Gly	PMI_RS03525		DNA internalization-related competence protein ComEC/Rec2
NC_010554	787397	snp	T	C	C:14 T:0	CDS	+	1233/2370	411/789	synonymous_variant c.1233T>C p.Pro411Pro	PMI_RS03525		DNA internalization-related competence protein ComEC/Rec2
NC_010554	787599	snp	A	G	G:10 A:0	CDS	+	1435/2370	479/789	missense_variant c.1435A>G p.Thr479Ala	PMI_RS03525		DNA internalization-related competence protein ComEC/Rec2
NC_010554	787806	snp	A	C	C:12 A:0	CDS	+	1642/2370	548/789	missense_variant c.1642A>C p.Ile548Leu	PMI_RS03525		DNA internalization-related competence protein ComEC/Rec2
NC_010554	788246	snp	G	A	A:12 G:0	CDS	+	2082/2370	694/789	synonymous_variant c.2082G>A p.Leu694Leu	PMI_RS03525		DNA internalization-related competence protein ComEC/Rec2
NC_010554	788389	snp	A	G	G:16 A:0	CDS	+	2225/2370	742/789	missense_variant c.2225A>G p.Glu742Gly	PMI_RS03525		DNA internalization-related competence protein ComEC/Rec2
NC_010554	788720	snp	G	A	A:13 G:0	CDS	+	150/1746	50/581	synonymous_variant c.150G>A p.Leu50Leu	PMI_RS03530	msbA	lipid A ABC transporter ATP-binding protein/permease MsbA
NC_010554	788732	snp	C	T	T:14 C:0	CDS	+	162/1746	54/581	synonymous_variant c.162C>T p.Gly54Gly	PMI_RS03530	msbA	lipid A ABC transporter ATP-binding protein/permease MsbA
NC_010554	789719	snp	T	C	C:13 T:0	CDS	+	1149/1746	383/581	synonymous_variant c.1149T>C p.Thr383Thr	PMI_RS03530	msbA	lipid A ABC transporter ATP-binding protein/permease MsbA
NC_010554	789755	snp	C	T	T:13 C:0	CDS	+	1185/1746	395/581	synonymous_variant c.1185C>T p.Asn395Asn	PMI_RS03530	msbA	lipid A ABC transporter ATP-binding protein/permease MsbA
NC_010554	789845	snp	A	G	G:15 A:0	CDS	+	1275/1746	425/581	synonymous_variant c.1275A>G p.Val425Val	PMI_RS03530	msbA	lipid A ABC transporter ATP-binding protein/permease MsbA
NC_010554	790684	snp	A	T	T:10 A:0	CDS	+	372/1002	124/333	synonymous_variant c.372A>T p.Ala124Ala	PMI_RS03535	lpxK	tetraacyldisaccharide 4'-kinase
NC_010554	790702	snp	A	G	G:11 A:0	CDS	+	390/1002	130/333	synonymous_variant c.390A>G p.Ala130Ala	PMI_RS03535	lpxK	tetraacyldisaccharide 4'-kinase
NC_010554	790795	snp	C	T	T:13 C:0	CDS	+	483/1002	161/333	synonymous_variant c.483C>T p.Val161Val	PMI_RS03535	lpxK	tetraacyldisaccharide 4'-kinase
NC_010554	791152	snp	G	T	T:20 G:0	CDS	+	840/1002	280/333	synonymous_variant c.840G>T p.Pro280Pro	PMI_RS03535	lpxK	tetraacyldisaccharide 4'-kinase
NC_010554	791173	snp	C	T	T:17 C:0	CDS	+	861/1002	287/333	synonymous_variant c.861C>T p.Asp287Asp	PMI_RS03535	lpxK	tetraacyldisaccharide 4'-kinase
NC_010554	791491	snp	A	G	G:17 A:0
NC_010554	791532	snp	A	T	T:16 A:0
NC_010554	792929	snp	C	T	T:10 C:0	CDS	+	306/762	102/253	synonymous_variant c.306C>T p.Leu102Leu	PMI_RS03550	kdsB	3-deoxy-manno-octulosonate cytidylyltransferase
NC_010554	793394	snp	G	A	A:11 G:0
NC_010554	793450	snp	A	T	T:15 A:0
NC_010554	793476	complex	ATT	AC	AC:16 ATT:0
NC_010554	793503	complex	CATACG	TATGCA	TATGCA:14 CATACG:0
NC_010554	793552	snp	G	T	T:12 G:0	CDS	-	788/831	263/276	missense_variant c.788C>A p.Ala263Glu	PMI_RS03555	elyC	envelope biogenesis factor ElyC
NC_010554	793559	complex	TAT	CAC	CAC:13 TAT:0	CDS	-	781/831	260/276	missense_variant c.779_781delATAinsGTG p.AsnIle260SerVal	PMI_RS03555	elyC	envelope biogenesis factor ElyC
NC_010554	793568	snp	A	G	G:11 A:0	CDS	-	772/831	258/276	missense_variant c.772T>C p.Ser258Pro	PMI_RS03555	elyC	envelope biogenesis factor ElyC
NC_010554	793578	snp	C	T	T:12 C:0	CDS	-	762/831	254/276	synonymous_variant c.762G>A p.Lys254Lys	PMI_RS03555	elyC	envelope biogenesis factor ElyC
NC_010554	793752	snp	C	T	T:13 C:0	CDS	-	588/831	196/276	synonymous_variant c.588G>A p.Arg196Arg	PMI_RS03555	elyC	envelope biogenesis factor ElyC
NC_010554	794968	snp	G	A	A:10 G:0	CDS	+	250/774	84/257	missense_variant c.250G>A p.Glu84Lys	PMI_RS03560	cmoM	tRNA uridine 5-oxyacetic acid(34) methyltransferase CmoM
NC_010554	795120	snp	A	C	C:17 A:0	CDS	+	402/774	134/257	synonymous_variant c.402A>C p.Val134Val	PMI_RS03560	cmoM	tRNA uridine 5-oxyacetic acid(34) methyltransferase CmoM
NC_010554	795180	snp	C	T	T:10 C:0	CDS	+	462/774	154/257	synonymous_variant c.462C>T p.Gly154Gly	PMI_RS03560	cmoM	tRNA uridine 5-oxyacetic acid(34) methyltransferase CmoM
NC_010554	795585	snp	G	A	A:10 G:0	CDS	+	84/1323	28/440	synonymous_variant c.84G>A p.Arg28Arg	PMI_RS03565	mukF	chromosome partition protein MukF
NC_010554	795627	snp	C	T	T:16 C:0	CDS	+	126/1323	42/440	synonymous_variant c.126C>T p.Arg42Arg	PMI_RS03565	mukF	chromosome partition protein MukF
NC_010554	796488	snp	G	A	A:14 G:0	CDS	+	987/1323	329/440	synonymous_variant c.987G>A p.Glu329Glu	PMI_RS03565	mukF	chromosome partition protein MukF
NC_010554	796548	snp	A	G	G:16 A:0	CDS	+	1047/1323	349/440	synonymous_variant c.1047A>G p.Gln349Gln	PMI_RS03565	mukF	chromosome partition protein MukF
NC_010554	796873	snp	T	C	C:14 T:0	CDS	+	69/732	23/243	synonymous_variant c.69T>C p.Phe23Phe	PMI_RS03570	mukE	chromosome partition protein MukE
NC_010554	799875	snp	A	G	G:12 A:0	CDS	+	2343/4458	781/1485	synonymous_variant c.2343A>G p.Ala781Ala	PMI_RS03575	mukB	chromosome partition protein MukB
NC_010554	801300	snp	C	T	T:13 C:0	CDS	+	3768/4458	1256/1485	synonymous_variant c.3768C>T p.Arg1256Arg	PMI_RS03575	mukB	chromosome partition protein MukB
NC_010554	801786	snp	G	A	A:10 G:0	CDS	+	4254/4458	1418/1485	synonymous_variant c.4254G>A p.Ala1418Ala	PMI_RS03575	mukB	chromosome partition protein MukB
NC_010554	801792	snp	G	A	A:12 G:0	CDS	+	4260/4458	1420/1485	synonymous_variant c.4260G>A p.Leu1420Leu	PMI_RS03575	mukB	chromosome partition protein MukB
NC_010554	801834	snp	C	T	T:10 C:0	CDS	+	4302/4458	1434/1485	synonymous_variant c.4302C>T p.Ala1434Ala	PMI_RS03575	mukB	chromosome partition protein MukB
NC_010554	801960	mnp	ACA	CAT	CAT:10 ACA:1	CDS	+	4428/4458	1476/1485	missense_variant c.4428_4430delACAinsCAT p.LysHis1476AsnIle	PMI_RS03575	mukB	chromosome partition protein MukB
NC_010554	801976	snp	A	G	G:13 A:0	CDS	+	4444/4458	1482/1485	missense_variant c.4444A>G p.Ile1482Val	PMI_RS03575	mukB	chromosome partition protein MukB
NC_010554	802171	snp	T	C	C:10 T:0
NC_010554	802733	snp	A	T	T:13 A:0	CDS	-	194/654	65/217	missense_variant c.194T>A p.Leu65Gln	PMI_RS03580		type A chloramphenicol O-acetyltransferase
NC_010554	802798	snp	T	G	G:13 T:0	CDS	-	129/654	43/217	synonymous_variant c.129A>C p.Ser43Ser	PMI_RS03580		type A chloramphenicol O-acetyltransferase
NC_010554	802819	snp	G	A	A:16 G:0	CDS	-	108/654	36/217	synonymous_variant c.108C>T p.Thr36Thr	PMI_RS03580		type A chloramphenicol O-acetyltransferase
NC_010554	803931	snp	T	A	A:11 T:0	CDS	+	600/714	200/237	synonymous_variant c.600T>A p.Ala200Ala	PMI_RS03585	aphA	acid phosphatase AphA
NC_010554	803970	snp	T	C	C:13 T:0	CDS	+	639/714	213/237	synonymous_variant c.639T>C p.Ala213Ala	PMI_RS03585	aphA	acid phosphatase AphA
NC_010554	804427	snp	G	A	A:11 G:0	CDS	+	33/1716	11/571	synonymous_variant c.33G>A p.Thr11Thr	PMI_RS03590	ldtD	L,D-transpeptidase
NC_010554	804544	snp	T	C	C:10 T:0	CDS	+	150/1716	50/571	synonymous_variant c.150T>C p.Asp50Asp	PMI_RS03590	ldtD	L,D-transpeptidase
NC_010554	804598	snp	T	C	C:11 T:0	CDS	+	204/1716	68/571	synonymous_variant c.204T>C p.Ser68Ser	PMI_RS03590	ldtD	L,D-transpeptidase
NC_010554	804625	snp	C	T	T:13 C:0	CDS	+	231/1716	77/571	synonymous_variant c.231C>T p.Ser77Ser	PMI_RS03590	ldtD	L,D-transpeptidase
NC_010554	804731	snp	T	C	C:10 T:0	CDS	+	337/1716	113/571	synonymous_variant c.337T>C p.Leu113Leu	PMI_RS03590	ldtD	L,D-transpeptidase
NC_010554	805081	snp	C	T	T:11 C:0	CDS	+	687/1716	229/571	synonymous_variant c.687C>T p.Val229Val	PMI_RS03590	ldtD	L,D-transpeptidase
NC_010554	805930	snp	C	T	T:12 C:0	CDS	+	1536/1716	512/571	synonymous_variant c.1536C>T p.Ala512Ala	PMI_RS03590	ldtD	L,D-transpeptidase
NC_010554	807094	snp	G	C	C:14 G:0	CDS	+	49/651	17/216	missense_variant c.49G>C p.Val17Leu	PMI_RS03600		MBL fold metallo-hydrolase
NC_010554	807564	complex	TGCC	AGCT	AGCT:11 TGCC:0	CDS	+	519/651	173/216	synonymous_variant c.519_522delTGCCinsAGCT p.IleAla173IleAla	PMI_RS03600		MBL fold metallo-hydrolase
NC_010554	808092	snp	A	G	G:16 A:0	CDS	-	171/474	57/157	synonymous_variant c.171T>C p.Ser57Ser	PMI_RS03605		Hcp family type VI secretion system effector
NC_010554	808209	snp	G	A	A:12 G:0	CDS	-	54/474	18/157	synonymous_variant c.54C>T p.Ser18Ser	PMI_RS03605		Hcp family type VI secretion system effector
NC_010554	808815	snp	T	C	C:10 T:0	CDS	-	1275/1737	425/578	synonymous_variant c.1275A>G p.Thr425Thr	PMI_RS03610		type VI secretion system baseplate subunit TssF
NC_010554	809322	snp	C	T	T:14 C:0	CDS	-	768/1737	256/578	synonymous_variant c.768G>A p.Arg256Arg	PMI_RS03610		type VI secretion system baseplate subunit TssF
NC_010554	809427	snp	T	C	C:12 T:0	CDS	-	663/1737	221/578	synonymous_variant c.663A>G p.Ala221Ala	PMI_RS03610		type VI secretion system baseplate subunit TssF
NC_010554	810250	snp	T	C	C:10 T:0	CDS	-	1188/1356	396/451	synonymous_variant c.1188A>G p.Gln396Gln	PMI_RS03615		type VI secretion system ImpA family N-terminal domain-containing protein
NC_010554	810292	snp	T	C	C:11 T:0	CDS	-	1146/1356	382/451	synonymous_variant c.1146A>G p.Lys382Lys	PMI_RS03615		type VI secretion system ImpA family N-terminal domain-containing protein
NC_010554	810793	snp	T	C	C:10 T:0	CDS	-	645/1356	215/451	synonymous_variant c.645A>G p.Thr215Thr	PMI_RS03615		type VI secretion system ImpA family N-terminal domain-containing protein
NC_010554	811123	snp	A	G	G:15 A:0	CDS	-	315/1356	105/451	synonymous_variant c.315T>C p.Asn105Asn	PMI_RS03615		type VI secretion system ImpA family N-terminal domain-containing protein
NC_010554	811200	snp	C	T	T:15 C:0	CDS	-	238/1356	80/451	missense_variant c.238G>A p.Gly80Ser	PMI_RS03615		type VI secretion system ImpA family N-terminal domain-containing protein
NC_010554	813185	snp	G	A	A:14 G:0	CDS	-	1839/3549	613/1182	synonymous_variant c.1839C>T p.Ala613Ala	PMI_RS03620	tssM	type VI secretion system membrane subunit TssM
NC_010554	813377	snp	A	T	T:14 A:0	CDS	-	1647/3549	549/1182	synonymous_variant c.1647T>A p.Val549Val	PMI_RS03620	tssM	type VI secretion system membrane subunit TssM
NC_010554	814111	snp	G	A	A:13 G:0	CDS	-	913/3549	305/1182	synonymous_variant c.913C>T p.Leu305Leu	PMI_RS03620	tssM	type VI secretion system membrane subunit TssM
NC_010554	814346	snp	A	G	G:11 A:0	CDS	-	678/3549	226/1182	synonymous_variant c.678T>C p.Asn226Asn	PMI_RS03620	tssM	type VI secretion system membrane subunit TssM
NC_010554	814643	snp	G	A	A:10 G:0	CDS	-	381/3549	127/1182	synonymous_variant c.381C>T p.Arg127Arg	PMI_RS03620	tssM	type VI secretion system membrane subunit TssM
NC_010554	815164	snp	A	G	G:19 A:0	CDS	-	1326/1464	442/487	synonymous_variant c.1326T>C p.Ala442Ala	PMI_RS03625	tssA	type VI secretion system protein TssA
NC_010554	815533	snp	T	G	G:10 T:0	CDS	-	957/1464	319/487	synonymous_variant c.957A>C p.Ala319Ala	PMI_RS03625	tssA	type VI secretion system protein TssA
NC_010554	815918	snp	A	G	G:15 A:0	CDS	-	572/1464	191/487	missense_variant c.572T>C p.Val191Ala	PMI_RS03625	tssA	type VI secretion system protein TssA
NC_010554	817552	snp	A	G	G:10 A:0	CDS	-	384/789	128/262	synonymous_variant c.384T>C p.Cys128Cys	PMI_RS03635		hypothetical protein
NC_010554	819016	snp	G	A	A:13 G:0	CDS	-	1635/2712	545/903	synonymous_variant c.1635C>T p.Pro545Pro	PMI_RS03640	tssH	type VI secretion system ATPase TssH
NC_010554	819027	snp	C	T	T:13 C:0	CDS	-	1624/2712	542/903	missense_variant c.1624G>A p.Ala542Thr	PMI_RS03640	tssH	type VI secretion system ATPase TssH
NC_010554	819340	snp	G	A	A:13 G:0	CDS	-	1311/2712	437/903	synonymous_variant c.1311C>T p.His437His	PMI_RS03640	tssH	type VI secretion system ATPase TssH
NC_010554	820060	snp	G	T	T:10 G:0	CDS	-	591/2712	197/903	synonymous_variant c.591C>A p.Val197Val	PMI_RS03640	tssH	type VI secretion system ATPase TssH
NC_010554	820251	snp	C	T	T:19 C:0	CDS	-	400/2712	134/903	missense_variant c.400G>A p.Ala134Thr	PMI_RS03640	tssH	type VI secretion system ATPase TssH
NC_010554	820764	snp	G	A	A:10 G:0	CDS	-	651/756	217/251	synonymous_variant c.651C>T p.Leu217Leu	PMI_RS03645	icmH	type IVB secretion system protein IcmH/DotU
NC_010554	821346	snp	C	T	T:14 C:0	CDS	-	69/756	23/251	synonymous_variant c.69G>A p.Pro23Pro	PMI_RS03645	icmH	type IVB secretion system protein IcmH/DotU
NC_010554	821452	snp	G	A	A:12 G:0	CDS	-	1314/1359	438/452	synonymous_variant c.1314C>T p.Leu438Leu	PMI_RS03650	tssK	type VI secretion system baseplate subunit TssK
NC_010554	821764	snp	T	G	G:10 T:0	CDS	-	1002/1359	334/452	synonymous_variant c.1002A>C p.Val334Val	PMI_RS03650	tssK	type VI secretion system baseplate subunit TssK
NC_010554	821787	snp	C	T	T:11 C:0	CDS	-	979/1359	327/452	missense_variant c.979G>A p.Val327Ile	PMI_RS03650	tssK	type VI secretion system baseplate subunit TssK
NC_010554	821935	snp	T	C	C:11 T:0	CDS	-	831/1359	277/452	synonymous_variant c.831A>G p.Gln277Gln	PMI_RS03650	tssK	type VI secretion system baseplate subunit TssK
NC_010554	821941	snp	T	C	C:11 T:0	CDS	-	825/1359	275/452	synonymous_variant c.825A>G p.Glu275Glu	PMI_RS03650	tssK	type VI secretion system baseplate subunit TssK
NC_010554	821959	snp	T	C	C:10 T:0	CDS	-	807/1359	269/452	synonymous_variant c.807A>G p.Leu269Leu	PMI_RS03650	tssK	type VI secretion system baseplate subunit TssK
NC_010554	822127	snp	T	C	C:12 T:0	CDS	-	639/1359	213/452	synonymous_variant c.639A>G p.Leu213Leu	PMI_RS03650	tssK	type VI secretion system baseplate subunit TssK
NC_010554	823076	snp	G	A	A:11 G:0	CDS	-	243/552	81/183	synonymous_variant c.243C>T p.Asn81Asn	PMI_RS03655	tssJ	type VI secretion system lipoprotein TssJ
NC_010554	825370	snp	T	C	C:12 T:0	CDS	-	261/1038	87/345	synonymous_variant c.261A>G p.Leu87Leu	PMI_RS03665	tssG	type VI secretion system baseplate subunit TssG
NC_010554	826068	snp	C	A	A:11 C:0	CDS	-	1302/1776	434/591	missense_variant c.1302G>T p.Met434Ile	PMI_RS03670	tssF	type VI secretion system baseplate subunit TssF
NC_010554	826268	snp	G	C	C:12 G:0	CDS	-	1102/1776	368/591	missense_variant c.1102C>G p.Gln368Glu	PMI_RS03670	tssF	type VI secretion system baseplate subunit TssF
NC_010554	826749	snp	C	T	T:11 C:0	CDS	-	621/1776	207/591	synonymous_variant c.621G>A p.Thr207Thr	PMI_RS03670	tssF	type VI secretion system baseplate subunit TssF
NC_010554	828630	snp	A	G	G:12 A:0	CDS	-	663/1479	221/492	synonymous_variant c.663T>C p.His221His	PMI_RS03680	tssC	type VI secretion system contractile sheath large subunit
NC_010554	829532	snp	A	G	G:12 A:0	CDS	-	282/501	94/166	synonymous_variant c.282T>C p.Asn94Asn	PMI_RS03685	tssB	type VI secretion system contractile sheath small subunit
NC_010554	843899	snp	C	T	T:13 C:0	CDS	+	738/2582	246/859	synonymous_variant c.738C>T p.Ser246Ser	PMI_RS03745		RHS repeat protein
NC_010554	844136	snp	C	T	T:10 C:0	CDS	+	975/2582	325/859	synonymous_variant c.975C>T p.Arg325Arg	PMI_RS03745		RHS repeat protein
NC_010554	844147	snp	A	G	G:10 A:0	CDS	+	986/2582	329/859	missense_variant c.986A>G p.Asp329Gly	PMI_RS03745		RHS repeat protein
NC_010554	845108	snp	C	T	T:14 C:0	CDS	+	1947/2582	649/859	synonymous_variant c.1947C>T p.Tyr649Tyr	PMI_RS03745		RHS repeat protein
NC_010554	845276	snp	C	T	T:16 C:0	CDS	+	2115/2582	705/859	synonymous_variant c.2115C>T p.Asn705Asn	PMI_RS03745		RHS repeat protein
NC_010554	845483	snp	T	C	C:22 T:0	CDS	+	2322/2582	774/859	synonymous_variant c.2322T>C p.Gly774Gly	PMI_RS03745		RHS repeat protein
NC_010554	845564	snp	C	T	T:26 C:0	CDS	+	2403/2582	801/859	synonymous_variant c.2403C>T p.Arg801Arg	PMI_RS03745		RHS repeat protein
NC_010554	845588	snp	T	C	C:22 T:0	CDS	+	2427/2582	809/859	synonymous_variant c.2427T>C p.Arg809Arg	PMI_RS03745		RHS repeat protein
NC_010554	845597	snp	A	G	G:20 A:0	CDS	+	2436/2582	812/859	synonymous_variant c.2436A>G p.Ala812Ala	PMI_RS03745		RHS repeat protein
NC_010554	845926	snp	T	C	C:15 T:0	CDS	+	132/963	44/320	synonymous_variant c.132T>C p.Asn44Asn	PMI_RS03750		hypothetical protein
NC_010554	846931	snp	C	T	T:14 C:0	CDS	-	120/156	40/51	synonymous_variant c.120G>A p.Glu40Glu	PMI_RS18855		DUF1778 domain-containing protein
NC_010554	846958	snp	C	T	T:14 C:0	CDS	-	93/156	31/51	synonymous_variant c.93G>A p.Pro31Pro	PMI_RS18855		DUF1778 domain-containing protein
NC_010554	846987	snp	G	A	A:11 G:0	CDS	-	64/156	22/51	missense_variant c.64C>T p.Pro22Ser	PMI_RS18855		DUF1778 domain-containing protein
NC_010554	846993	snp	C	A	A:10 C:0	CDS	-	58/156	20/51	missense_variant c.58G>T p.Val20Phe	PMI_RS18855		DUF1778 domain-containing protein
NC_010554	847407	snp	A	G	G:10 A:0	CDS	-	966/1191	322/396	synonymous_variant c.966T>C p.Arg322Arg	PMI_RS03755		aspartate/tyrosine/aromatic aminotransferase
NC_010554	847569	snp	A	T	T:17 A:0	CDS	-	804/1191	268/396	synonymous_variant c.804T>A p.Ala268Ala	PMI_RS03755		aspartate/tyrosine/aromatic aminotransferase
NC_010554	847683	snp	T	C	C:19 T:0	CDS	-	690/1191	230/396	synonymous_variant c.690A>G p.Leu230Leu	PMI_RS03755		aspartate/tyrosine/aromatic aminotransferase
NC_010554	847713	snp	G	A	A:14 G:0	CDS	-	660/1191	220/396	synonymous_variant c.660C>T p.Gly220Gly	PMI_RS03755		aspartate/tyrosine/aromatic aminotransferase
NC_010554	847767	snp	T	A	A:12 T:0	CDS	-	606/1191	202/396	synonymous_variant c.606A>T p.Ala202Ala	PMI_RS03755		aspartate/tyrosine/aromatic aminotransferase
NC_010554	847881	snp	A	G	G:10 A:0	CDS	-	492/1191	164/396	synonymous_variant c.492T>C p.Ala164Ala	PMI_RS03755		aspartate/tyrosine/aromatic aminotransferase
NC_010554	847917	snp	G	T	T:11 G:0	CDS	-	456/1191	152/396	synonymous_variant c.456C>A p.Ala152Ala	PMI_RS03755		aspartate/tyrosine/aromatic aminotransferase
NC_010554	848953	mnp	AC	GG	GG:10 AC:0	CDS	-	885/1113	295/370	missense_variant c.884_885delGTinsCC p.Gly295Ala	PMI_RS03760		porin
NC_010554	849358	snp	G	A	A:16 G:0	CDS	-	480/1113	160/370	synonymous_variant c.480C>T p.Thr160Thr	PMI_RS03760		porin
NC_010554	849393	snp	T	C	C:20 T:0	CDS	-	445/1113	149/370	missense_variant c.445A>G p.Ser149Gly	PMI_RS03760		porin
NC_010554	849415	complex	CGCCATG	TGACATT	TGACATT:20 CGCCATG:0	CDS	-	423/1113	139/370	missense_variant c.417_423delCATGGCGinsAATGTCA p.SerMetAla139SerMetSer	PMI_RS03760		porin
NC_010554	849430	snp	A	G	G:19 A:0	CDS	-	408/1113	136/370	synonymous_variant c.408T>C p.Gly136Gly	PMI_RS03760		porin
NC_010554	849475	snp	T	A	A:14 T:0	CDS	-	363/1113	121/370	synonymous_variant c.363A>T p.Val121Val	PMI_RS03760		porin
NC_010554	850048	snp	G	A	A:17 G:0
NC_010554	850437	snp	C	T	T:10 C:0	CDS	-	1146/1401	382/466	synonymous_variant c.1146G>A p.Val382Val	PMI_RS03765	asnS	asparagine--tRNA ligase
NC_010554	851906	snp	G	A	A:14 G:0	CDS	-	1171/1215	391/404	synonymous_variant c.1171C>T p.Leu391Leu	PMI_RS03775	pncB	nicotinate phosphoribosyltransferase
NC_010554	852750	snp	C	T	T:10 C:0	CDS	-	327/1215	109/404	synonymous_variant c.327G>A p.Thr109Thr	PMI_RS03775	pncB	nicotinate phosphoribosyltransferase
NC_010554	853684	snp	G	A	A:10 G:0	CDS	+	267/2616	89/871	synonymous_variant c.267G>A p.Gln89Gln	PMI_RS03780	pepN	aminopeptidase N
NC_010554	853700	snp	A	G	G:11 A:0	CDS	+	283/2616	95/871	missense_variant c.283A>G p.Ile95Val	PMI_RS03780	pepN	aminopeptidase N
NC_010554	853762	snp	G	A	A:13 G:0	CDS	+	345/2616	115/871	synonymous_variant c.345G>A p.Ala115Ala	PMI_RS03780	pepN	aminopeptidase N
NC_010554	854179	snp	C	T	T:12 C:0	CDS	+	762/2616	254/871	synonymous_variant c.762C>T p.Ala254Ala	PMI_RS03780	pepN	aminopeptidase N
NC_010554	854200	snp	A	G	G:10 A:0	CDS	+	783/2616	261/871	synonymous_variant c.783A>G p.Gly261Gly	PMI_RS03780	pepN	aminopeptidase N
NC_010554	854524	snp	G	A	A:11 G:0	CDS	+	1107/2616	369/871	synonymous_variant c.1107G>A p.Val369Val	PMI_RS03780	pepN	aminopeptidase N
NC_010554	854662	snp	T	A	A:19 T:0	CDS	+	1245/2616	415/871	synonymous_variant c.1245T>A p.Ala415Ala	PMI_RS03780	pepN	aminopeptidase N
NC_010554	854815	snp	T	C	C:11 T:0	CDS	+	1398/2616	466/871	synonymous_variant c.1398T>C p.Ser466Ser	PMI_RS03780	pepN	aminopeptidase N
NC_010554	855544	snp	C	T	T:14 C:0	CDS	+	2127/2616	709/871	synonymous_variant c.2127C>T p.Asn709Asn	PMI_RS03780	pepN	aminopeptidase N
NC_010554	855635	snp	C	T	T:16 C:0	CDS	+	2218/2616	740/871	missense_variant c.2218C>T p.His740Tyr	PMI_RS03780	pepN	aminopeptidase N
NC_010554	856351	snp	C	T	T:14 C:0	CDS	-	876/1032	292/343	synonymous_variant c.876G>A p.Gly292Gly	PMI_RS03785		DUF1016 family protein
NC_010554	858113	snp	T	C	C:10 T:0	CDS	+	531/1011	177/336	synonymous_variant c.531T>C p.Asn177Asn	PMI_RS03790	pyrD	quinone-dependent dihydroorotate dehydrogenase
NC_010554	860112	snp	T	C	C:17 T:0	CDS	-	657/1143	219/380	synonymous_variant c.657A>G p.Lys219Lys	PMI_RS03800		YcbX family protein
NC_010554	860148	snp	G	A	A:15 G:0	CDS	-	621/1143	207/380	synonymous_variant c.621C>T p.Cys207Cys	PMI_RS03800		YcbX family protein
NC_010554	861765	snp	C	T	T:10 C:0	CDS	+	888/2115	296/704	synonymous_variant c.888C>T p.Asn296Asn	PMI_RS03805	rlmKL	bifunctional 23S rRNA (guanine(2069)-N(7))-methyltransferase RlmK/23S rRNA (guanine(2445)-N(2))-methyltransferase RlmL
NC_010554	861849	complex	TTTG	CTTA	CTTA:10 TTTG:0	CDS	+	972/2115	324/704	synonymous_variant c.972_975delTTTGinsCTTA p.AlaLeu324AlaLeu	PMI_RS03805	rlmKL	bifunctional 23S rRNA (guanine(2069)-N(7))-methyltransferase RlmK/23S rRNA (guanine(2445)-N(2))-methyltransferase RlmL
NC_010554	861870	snp	T	A	A:10 T:0	CDS	+	993/2115	331/704	synonymous_variant c.993T>A p.Arg331Arg	PMI_RS03805	rlmKL	bifunctional 23S rRNA (guanine(2069)-N(7))-methyltransferase RlmK/23S rRNA (guanine(2445)-N(2))-methyltransferase RlmL
NC_010554	863895	snp	T	C	C:10 T:0	CDS	+	897/1932	299/643	synonymous_variant c.897T>C p.Arg299Arg	PMI_RS03810		ABC transporter ATP-binding protein
NC_010554	865303	snp	C	A	A:12 C:0	CDS	+	296/1305	99/434	missense_variant c.296C>A p.Thr99Asn	PMI_RS03815	pqiA	membrane integrity-associated transporter subunit PqiA
NC_010554	865521	snp	C	T	T:10 C:0	CDS	+	514/1305	172/434	synonymous_variant c.514C>T p.Leu172Leu	PMI_RS03815	pqiA	membrane integrity-associated transporter subunit PqiA
NC_010554	865934	snp	T	C	C:18 T:0	CDS	+	927/1305	309/434	synonymous_variant c.927T>C p.Gly309Gly	PMI_RS03815	pqiA	membrane integrity-associated transporter subunit PqiA
NC_010554	865997	snp	A	G	G:20 A:0	CDS	+	990/1305	330/434	synonymous_variant c.990A>G p.Val330Val	PMI_RS03815	pqiA	membrane integrity-associated transporter subunit PqiA
NC_010554	866511	snp	C	T	T:10 C:0	CDS	+	207/1653	69/550	synonymous_variant c.207C>T p.Arg69Arg	PMI_RS03820	pqiB	intermembrane transport protein PqiB
NC_010554	867066	snp	C	T	T:14 C:0	CDS	+	762/1653	254/550	synonymous_variant c.762C>T p.Phe254Phe	PMI_RS03820	pqiB	intermembrane transport protein PqiB
NC_010554	867384	snp	C	T	T:10 C:0	CDS	+	1080/1653	360/550	synonymous_variant c.1080C>T p.Phe360Phe	PMI_RS03820	pqiB	intermembrane transport protein PqiB
NC_010554	868960	snp	T	C	C:12 T:0	CDS	+	344/404	115/133	missense_variant c.344T>C p.Val115Ala	PMI_RS03830		ASCH domain-containing protein
NC_010554	869692	snp	G	C	C:11 G:0
NC_010554	869709	snp	C	A	A:10 C:0
NC_010554	869893	snp	T	C	C:15 T:0
NC_010554	869916	del	ACCACCATACC	AC	AC:10 ACCACCATACC:0
NC_010554	870166	snp	C	T	T:12 C:0	CDS	-	348/519	116/172	synonymous_variant c.348G>A p.Gly116Gly	PMI_RS03840	fabA	bifunctional 3-hydroxydecanoyl-ACP dehydratase/trans-2-decenoyl-ACP isomerase
NC_010554	870175	snp	T	C	C:15 T:0	CDS	-	339/519	113/172	synonymous_variant c.339A>G p.Lys113Lys	PMI_RS03840	fabA	bifunctional 3-hydroxydecanoyl-ACP dehydratase/trans-2-decenoyl-ACP isomerase
NC_010554	870674	snp	T	C	C:11 T:0	CDS	-	1666/1743	556/580	missense_variant c.1666A>G p.Ile556Val	PMI_RS03845		Lon protease family protein
NC_010554	870786	snp	C	T	T:12 C:0	CDS	-	1554/1743	518/580	synonymous_variant c.1554G>A p.Lys518Lys	PMI_RS03845		Lon protease family protein
NC_010554	870801	snp	A	G	G:11 A:0	CDS	-	1539/1743	513/580	synonymous_variant c.1539T>C p.Ala513Ala	PMI_RS03845		Lon protease family protein
NC_010554	870816	snp	A	C	C:13 A:0	CDS	-	1524/1743	508/580	missense_variant c.1524T>G p.Asp508Glu	PMI_RS03845		Lon protease family protein
NC_010554	870828	snp	A	C	C:11 A:0	CDS	-	1512/1743	504/580	synonymous_variant c.1512T>G p.Leu504Leu	PMI_RS03845		Lon protease family protein
NC_010554	870993	snp	A	T	T:12 A:0	CDS	-	1347/1743	449/580	synonymous_variant c.1347T>A p.Pro449Pro	PMI_RS03845		Lon protease family protein
NC_010554	871017	snp	T	C	C:15 T:0	CDS	-	1323/1743	441/580	synonymous_variant c.1323A>G p.Leu441Leu	PMI_RS03845		Lon protease family protein
NC_010554	871524	snp	C	T	T:14 C:0	CDS	-	816/1743	272/580	synonymous_variant c.816G>A p.Glu272Glu	PMI_RS03845		Lon protease family protein
NC_010554	871542	snp	C	A	A:14 C:0	CDS	-	798/1743	266/580	synonymous_variant c.798G>T p.Leu266Leu	PMI_RS03845		Lon protease family protein
NC_010554	871578	snp	A	G	G:11 A:0	CDS	-	762/1743	254/580	synonymous_variant c.762T>C p.Leu254Leu	PMI_RS03845		Lon protease family protein
NC_010554	871629	snp	G	A	A:12 G:0	CDS	-	711/1743	237/580	synonymous_variant c.711C>T p.Ala237Ala	PMI_RS03845		Lon protease family protein
NC_010554	871659	snp	T	C	C:15 T:0	CDS	-	681/1743	227/580	synonymous_variant c.681A>G p.Glu227Glu	PMI_RS03845		Lon protease family protein
NC_010554	871677	snp	C	T	T:15 C:0	CDS	-	663/1743	221/580	synonymous_variant c.663G>A p.Ala221Ala	PMI_RS03845		Lon protease family protein
NC_010554	871689	snp	G	A	A:15 G:0	CDS	-	651/1743	217/580	synonymous_variant c.651C>T p.Ile217Ile	PMI_RS03845		Lon protease family protein
NC_010554	871788	snp	T	G	G:14 T:0	CDS	-	552/1743	184/580	synonymous_variant c.552A>C p.Ala184Ala	PMI_RS03845		Lon protease family protein
NC_010554	871863	snp	A	G	G:11 A:0	CDS	-	477/1743	159/580	synonymous_variant c.477T>C p.Pro159Pro	PMI_RS03845		Lon protease family protein
NC_010554	873251	snp	C	T	T:11 C:0
NC_010554	873320	snp	T	G	G:11 T:0
NC_010554	874953	snp	T	C	C:15 T:0	CDS	-	375/555	125/184	synonymous_variant c.375A>G p.Leu125Leu	PMI_RS03860	sulA	cell division inhibitor SulA
NC_010554	875822	snp	A	G	G:17 A:0	CDS	+	269/615	90/204	missense_variant c.269A>G p.His90Arg	PMI_RS03865		TfoX/Sxy family DNA transformation protein
NC_010554	876562	snp	C	T	T:13 C:0	CDS	-	1911/2175	637/724	synonymous_variant c.1911G>A p.Ala637Ala	PMI_RS03870	yccS	TIGR01666 family membrane protein
NC_010554	877321	snp	C	T	T:12 C:0	CDS	-	1152/2175	384/724	synonymous_variant c.1152G>A p.Lys384Lys	PMI_RS03870	yccS	TIGR01666 family membrane protein
NC_010554	878980	snp	A	T	T:14 A:0	CDS	+	393/2052	131/683	synonymous_variant c.393A>T p.Ala131Ala	PMI_RS03875	helD	DNA helicase IV
NC_010554	879002	snp	C	A	A:19 C:0	CDS	+	415/2052	139/683	missense_variant c.415C>A p.Leu139Ile	PMI_RS03875	helD	DNA helicase IV
NC_010554	879099	snp	C	T	T:11 C:0	CDS	+	512/2052	171/683	missense_variant c.512C>T p.Ala171Val	PMI_RS03875	helD	DNA helicase IV
NC_010554	879130	snp	A	G	G:22 A:0	CDS	+	543/2052	181/683	missense_variant c.543A>G p.Ile181Met	PMI_RS03875	helD	DNA helicase IV
NC_010554	879747	snp	A	G	G:10 A:0	CDS	+	1160/2052	387/683	missense_variant c.1160A>G p.Tyr387Cys	PMI_RS03875	helD	DNA helicase IV
NC_010554	882214	snp	C	T	T:17 C:0
NC_010554	882219	snp	G	A	A:18 G:0
NC_010554	882376	snp	A	G	G:12 A:0	CDS	+	137/285	46/94	missense_variant c.137A>G p.Lys46Arg	PMI_RS03895		acylphosphatase
NC_010554	882458	snp	T	C	C:14 T:0	CDS	+	219/285	73/94	synonymous_variant c.219T>C p.Phe73Phe	PMI_RS03895		acylphosphatase
NC_010554	883435	snp	G	A	A:12 G:0	CDS	+	121/531	41/176	missense_variant c.121G>A p.Val41Ile	PMI_RS03910		GNAT family N-acetyltransferase
NC_010554	883507	snp	G	A	A:12 G:0	CDS	+	193/531	65/176	missense_variant c.193G>A p.Ala65Thr	PMI_RS03910		GNAT family N-acetyltransferase
NC_010554	883566	snp	C	T	T:12 C:0	CDS	+	252/531	84/176	synonymous_variant c.252C>T p.Asn84Asn	PMI_RS03910		GNAT family N-acetyltransferase
NC_010554	883571	snp	C	A	A:12 C:0	CDS	+	257/531	86/176	missense_variant c.257C>A p.Thr86Lys	PMI_RS03910		GNAT family N-acetyltransferase
NC_010554	887405	complex	AAC	GAT	GAT:10 AAC:0
NC_010554	887459	ins	CT	CAT	CAT:13 CT:0
NC_010554	888278	ins	AG	AATG	AATG:12 AG:0
NC_010554	888287	snp	C	T	T:12 C:0
NC_010554	889057	snp	G	A	A:10 G:0	CDS	+	233/1497	78/498	missense_variant c.233G>A p.Ser78Asn	PMI_RS03945		C69 family dipeptidase
NC_010554	889467	snp	G	A	A:10 G:0	CDS	+	643/1497	215/498	missense_variant c.643G>A p.Ala215Thr	PMI_RS03945		C69 family dipeptidase
NC_010554	890390	snp	C	T	T:10 C:0
NC_010554	890493	snp	A	G	G:14 A:0	CDS	-	804/897	268/298	synonymous_variant c.804T>C p.Arg268Arg	PMI_RS03950		AraC family transcriptional regulator
NC_010554	890505	snp	A	T	T:14 A:0	CDS	-	792/897	264/298	synonymous_variant c.792T>A p.Pro264Pro	PMI_RS03950		AraC family transcriptional regulator
NC_010554	890513	snp	C	A	A:13 C:0	CDS	-	784/897	262/298	missense_variant c.784G>T p.Ala262Ser	PMI_RS03950		AraC family transcriptional regulator
NC_010554	890538	snp	C	T	T:10 C:0	CDS	-	759/897	253/298	synonymous_variant c.759G>A p.Leu253Leu	PMI_RS03950		AraC family transcriptional regulator
NC_010554	890553	snp	T	G	G:12 T:0	CDS	-	744/897	248/298	synonymous_variant c.744A>C p.Val248Val	PMI_RS03950		AraC family transcriptional regulator
NC_010554	890565	snp	A	G	G:10 A:0	CDS	-	732/897	244/298	synonymous_variant c.732T>C p.Ile244Ile	PMI_RS03950		AraC family transcriptional regulator
NC_010554	891000	snp	G	A	A:12 G:0	CDS	-	297/897	99/298	synonymous_variant c.297C>T p.Thr99Thr	PMI_RS03950		AraC family transcriptional regulator
NC_010554	894464	complex	CGCTT	TGCTC	TGCTC:10 CGCTT:0	CDS	+	264/927	88/308	synonymous_variant c.264_268delCGCTTinsTGCTC p.IleAlaLeu88IleAlaLeu	PMI_RS03970	lpxL	LpxL/LpxP family Kdo(2)-lipid IV(A) lauroyl/palmitoleoyl acyltransferase
NC_010554	895088	snp	C	T	T:12 C:0	CDS	+	888/927	296/308	synonymous_variant c.888C>T p.Arg296Arg	PMI_RS03970	lpxL	LpxL/LpxP family Kdo(2)-lipid IV(A) lauroyl/palmitoleoyl acyltransferase
NC_010554	895271	snp	T	G	G:15 T:0
NC_010554	895634	snp	A	G	G:12 A:0	CDS	+	243/756	81/251	synonymous_variant c.243A>G p.Gly81Gly	PMI_RS03975		class I SAM-dependent methyltransferase
NC_010554	896752	snp	C	T	T:18 C:0	CDS	+	459/501	153/166	synonymous_variant c.459C>T p.Thr153Thr	PMI_RS03980		membrane protein
NC_010554	896875	snp	G	A	A:10 G:0
NC_010554	896888	snp	G	T	T:12 G:0
NC_010554	898113	snp	G	A	A:18 G:0	CDS	-	672/747	224/248	synonymous_variant c.672C>T p.Thr224Thr	PMI_RS03985		class I SAM-dependent methyltransferase
NC_010554	898122	snp	C	T	T:13 C:0	CDS	-	663/747	221/248	synonymous_variant c.663G>A p.Thr221Thr	PMI_RS03985		class I SAM-dependent methyltransferase
NC_010554	898269	snp	A	G	G:12 A:0	CDS	-	516/747	172/248	synonymous_variant c.516T>C p.Ile172Ile	PMI_RS03985		class I SAM-dependent methyltransferase
NC_010554	898568	snp	G	A	A:10 G:0	CDS	-	217/747	73/248	synonymous_variant c.217C>T p.Leu73Leu	PMI_RS03985		class I SAM-dependent methyltransferase
NC_010554	898577	snp	A	G	G:10 A:0	CDS	-	208/747	70/248	synonymous_variant c.208T>C p.Leu70Leu	PMI_RS03985		class I SAM-dependent methyltransferase
NC_010554	898920	snp	C	T	T:10 C:0
NC_010554	899346	snp	A	G	G:11 A:0
NC_010554	899527	snp	T	C	C:14 T:0
NC_010554	900129	snp	A	T	T:12 A:0	CDS	+	495/579	165/192	synonymous_variant c.495A>T p.Gly165Gly	PMI_RS03995		alpha/beta hydrolase
NC_010554	905251	snp	G	A	A:11 G:0	CDS	-	1443/1734	481/577	synonymous_variant c.1443C>T p.Ser481Ser	PMI_RS04040		LPS biosynthesis-modulating metalloenzyme YejM
NC_010554	905305	snp	T	C	C:17 T:0	CDS	-	1389/1734	463/577	synonymous_variant c.1389A>G p.Pro463Pro	PMI_RS04040		LPS biosynthesis-modulating metalloenzyme YejM
NC_010554	905320	snp	G	A	A:18 G:0	CDS	-	1374/1734	458/577	synonymous_variant c.1374C>T p.Ser458Ser	PMI_RS04040		LPS biosynthesis-modulating metalloenzyme YejM
NC_010554	905342	complex	TTAAC	CTAAT	CTAAT:17 TTAAC:0	CDS	-	1352/1734	450/577	missense_variant c.1348_1352delGTTAAinsATTAG p.ValAsn450IleSer	PMI_RS04040		LPS biosynthesis-modulating metalloenzyme YejM
NC_010554	905749	snp	G	A	A:15 G:0	CDS	-	945/1734	315/577	synonymous_variant c.945C>T p.Tyr315Tyr	PMI_RS04040		LPS biosynthesis-modulating metalloenzyme YejM
NC_010554	905818	snp	C	T	T:19 C:0	CDS	-	876/1734	292/577	synonymous_variant c.876G>A p.Gln292Gln	PMI_RS04040		LPS biosynthesis-modulating metalloenzyme YejM
NC_010554	905952	snp	T	C	C:11 T:0	CDS	-	742/1734	248/577	missense_variant c.742A>G p.Thr248Ala	PMI_RS04040		LPS biosynthesis-modulating metalloenzyme YejM
NC_010554	906067	snp	G	A	A:12 G:0	CDS	-	627/1734	209/577	synonymous_variant c.627C>T p.Tyr209Tyr	PMI_RS04040		LPS biosynthesis-modulating metalloenzyme YejM
NC_010554	906613	snp	A	G	G:10 A:0	CDS	-	81/1734	27/577	synonymous_variant c.81T>C p.Ile27Ile	PMI_RS04040		LPS biosynthesis-modulating metalloenzyme YejM
NC_010554	907581	snp	G	A	A:15 G:0	CDS	+	474/1005	158/334	synonymous_variant c.474G>A p.Glu158Glu	PMI_RS04050	yejK	nucleoid-associated protein YejK
NC_010554	909269	snp	C	T	T:12 C:0	CDS	-	1116/1764	372/587	synonymous_variant c.1116G>A p.Lys372Lys	PMI_RS04060		DEAD/DEAH box helicase
NC_010554	909407	snp	A	G	G:11 A:0	CDS	-	978/1764	326/587	synonymous_variant c.978T>C p.Arg326Arg	PMI_RS04060		DEAD/DEAH box helicase
NC_010554	909857	snp	G	A	A:16 G:0	CDS	-	528/1764	176/587	synonymous_variant c.528C>T p.Cys176Cys	PMI_RS04060		DEAD/DEAH box helicase
NC_010554	909993	snp	T	C	C:13 T:0	CDS	-	392/1764	131/587	missense_variant c.392A>G p.Gln131Arg	PMI_RS04060		DEAD/DEAH box helicase
NC_010554	910226	snp	C	T	T:13 C:0	CDS	-	159/1764	53/587	synonymous_variant c.159G>A p.Leu53Leu	PMI_RS04060		DEAD/DEAH box helicase
NC_010554	910250	snp	A	G	G:11 A:0	CDS	-	135/1764	45/587	synonymous_variant c.135T>C p.Ala45Ala	PMI_RS04060		DEAD/DEAH box helicase
NC_010554	910906	snp	T	C	C:10 T:0	CDS	+	328/705	110/234	synonymous_variant c.328T>C p.Leu110Leu	PMI_RS04065	rsuA	16S rRNA pseudouridine(516) synthase RsuA
NC_010554	910984	snp	C	T	T:13 C:0	CDS	+	406/705	136/234	synonymous_variant c.406C>T p.Leu136Leu	PMI_RS04065	rsuA	16S rRNA pseudouridine(516) synthase RsuA
NC_010554	911405	snp	T	C	C:11 T:0	CDS	+	87/1185	29/394	synonymous_variant c.87T>C p.Tyr29Tyr	PMI_RS04070		Bcr/CflA family multidrug efflux MFS transporter
NC_010554	911429	snp	A	G	G:16 A:0	CDS	+	111/1185	37/394	synonymous_variant c.111A>G p.Ala37Ala	PMI_RS04070		Bcr/CflA family multidrug efflux MFS transporter
NC_010554	911453	snp	C	T	T:18 C:0	CDS	+	135/1185	45/394	synonymous_variant c.135C>T p.Gly45Gly	PMI_RS04070		Bcr/CflA family multidrug efflux MFS transporter
NC_010554	911501	snp	A	G	G:11 A:0	CDS	+	183/1185	61/394	synonymous_variant c.183A>G p.Gly61Gly	PMI_RS04070		Bcr/CflA family multidrug efflux MFS transporter
NC_010554	911906	snp	C	T	T:10 C:0	CDS	+	588/1185	196/394	synonymous_variant c.588C>T p.Arg196Arg	PMI_RS04070		Bcr/CflA family multidrug efflux MFS transporter
NC_010554	911912	complex	TCTA	CCTG	CCTG:10 TCTA:0	CDS	+	594/1185	198/394	synonymous_variant c.594_597delTCTAinsCCTG p.SerLeu198SerLeu	PMI_RS04070		Bcr/CflA family multidrug efflux MFS transporter
NC_010554	912254	snp	A	G	G:12 A:0	CDS	+	936/1185	312/394	synonymous_variant c.936A>G p.Gly312Gly	PMI_RS04070		Bcr/CflA family multidrug efflux MFS transporter
NC_010554	912275	snp	G	A	A:11 G:0	CDS	+	957/1185	319/394	synonymous_variant c.957G>A p.Gly319Gly	PMI_RS04070		Bcr/CflA family multidrug efflux MFS transporter
NC_010554	912320	snp	T	C	C:14 T:0	CDS	+	1002/1185	334/394	synonymous_variant c.1002T>C p.Asp334Asp	PMI_RS04070		Bcr/CflA family multidrug efflux MFS transporter
NC_010554	913085	snp	A	G	G:10 A:0	CDS	+	67/348	23/115	missense_variant c.67A>G p.Thr23Ala	PMI_RS04075		YejG family protein
NC_010554	913157	snp	T	C	C:11 T:0	CDS	+	139/348	47/115	synonymous_variant c.139T>C p.Leu47Leu	PMI_RS04075		YejG family protein
NC_010554	913417	snp	A	T	T:21 A:0
NC_010554	913681	snp	A	G	G:10 A:0	CDS	-	486/615	162/204	synonymous_variant c.486T>C p.Ser162Ser	PMI_RS04080	mepS	bifunctional murein DD-endopeptidase/murein LD-carboxypeptidase
NC_010554	913732	snp	A	G	G:10 A:0	CDS	-	435/615	145/204	synonymous_variant c.435T>C p.Arg145Arg	PMI_RS04080	mepS	bifunctional murein DD-endopeptidase/murein LD-carboxypeptidase
NC_010554	914932	snp	A	G	G:21 A:0	CDS	-	306/723	102/240	synonymous_variant c.306T>C p.Val102Val	PMI_RS04085		phosphatase PAP2 family protein
NC_010554	914938	snp	A	T	T:21 A:0	CDS	-	300/723	100/240	synonymous_variant c.300T>A p.Gly100Gly	PMI_RS04085		phosphatase PAP2 family protein
NC_010554	914986	snp	A	G	G:21 A:0	CDS	-	252/723	84/240	synonymous_variant c.252T>C p.Thr84Thr	PMI_RS04085		phosphatase PAP2 family protein
NC_010554	916243	snp	C	T	T:10 C:0	CDS	+	84/327	28/108	synonymous_variant c.84C>T p.Thr28Thr	PMI_RS04095		hypothetical protein
NC_010554	917460	snp	G	A	A:13 G:0	CDS	-	1110/1242	370/413	synonymous_variant c.1110C>T p.Arg370Arg	PMI_RS04105	mtr	tryptophan permease
NC_010554	917490	snp	A	T	T:12 A:0	CDS	-	1080/1242	360/413	synonymous_variant c.1080T>A p.Ile360Ile	PMI_RS04105	mtr	tryptophan permease
NC_010554	917619	snp	A	T	T:12 A:0	CDS	-	951/1242	317/413	synonymous_variant c.951T>A p.Thr317Thr	PMI_RS04105	mtr	tryptophan permease
NC_010554	918315	snp	C	T	T:11 C:0	CDS	-	255/1242	85/413	synonymous_variant c.255G>A p.Lys85Lys	PMI_RS04105	mtr	tryptophan permease
NC_010554	919169	snp	A	G	G:10 A:0	CDS	-	114/417	38/138	synonymous_variant c.114T>C p.Val38Val	PMI_RS04110		NUDIX domain-containing protein
NC_010554	919199	snp	A	G	G:10 A:0	CDS	-	84/417	28/138	synonymous_variant c.84T>C p.Ala28Ala	PMI_RS04110		NUDIX domain-containing protein
NC_010554	919724	snp	A	G	G:10 A:0	CDS	-	489/846	163/281	synonymous_variant c.489T>C p.Ala163Ala	PMI_RS04115	nfo	deoxyribonuclease IV
NC_010554	920363	snp	A	C	C:11 A:0	CDS	-	1083/1086	361/361	missense_variant c.1083T>G p.Ile361Met	PMI_RS04120		YeiH family protein
NC_010554	922831	snp	A	G	G:13 A:0	CDS	+	189/1488	63/495	synonymous_variant c.189A>G p.Gly63Gly	PMI_RS04130		amino acid permease
NC_010554	922858	snp	C	T	T:14 C:0	CDS	+	216/1488	72/495	synonymous_variant c.216C>T p.Ser72Ser	PMI_RS04130		amino acid permease
NC_010554	923071	snp	C	T	T:12 C:0	CDS	+	429/1488	143/495	synonymous_variant c.429C>T p.Ala143Ala	PMI_RS04130		amino acid permease
NC_010554	923119	snp	T	G	G:17 T:0	CDS	+	477/1488	159/495	synonymous_variant c.477T>G p.Ala159Ala	PMI_RS04130		amino acid permease
NC_010554	923848	snp	G	A	A:10 G:0	CDS	+	1206/1488	402/495	synonymous_variant c.1206G>A p.Arg402Arg	PMI_RS04130		amino acid permease
NC_010554	924471	snp	C	T	T:11 C:0
NC_010554	925285	snp	T	C	C:18 T:0	CDS	+	375/1983	125/660	synonymous_variant c.375T>C p.Gly125Gly	PMI_RS04135		ligand-gated channel protein
NC_010554	926197	snp	C	T	T:10 C:0	CDS	+	1287/1983	429/660	synonymous_variant c.1287C>T p.Ala429Ala	PMI_RS04135		ligand-gated channel protein
NC_010554	926211	complex	CTACA	GGACT	GGACT:11 CTACA:0	CDS	+	1301/1983	434/660	missense_variant c.1301_1305delCTACAinsGGACT p.AlaThr434GlyThr	PMI_RS04135		ligand-gated channel protein
NC_010554	926482	snp	C	T	T:10 C:0	CDS	+	1572/1983	524/660	synonymous_variant c.1572C>T p.Arg524Arg	PMI_RS04135		ligand-gated channel protein
NC_010554	926644	snp	A	C	C:10 A:0	CDS	+	1734/1983	578/660	synonymous_variant c.1734A>C p.Thr578Thr	PMI_RS04135		ligand-gated channel protein
NC_010554	928140	snp	T	C	C:10 T:0	CDS	+	297/1380	99/459	synonymous_variant c.297T>C p.Ser99Ser	PMI_RS04140		APC family permease
NC_010554	929013	snp	C	T	T:10 C:0	CDS	+	1170/1380	390/459	synonymous_variant c.1170C>T p.Tyr390Tyr	PMI_RS04140		APC family permease
NC_010554	929445	snp	T	C	C:12 T:0	CDS	-	2778/2934	926/977	synonymous_variant c.2778A>G p.Ala926Ala	PMI_RS04145		autotransporter domain-containing protein
NC_010554	929718	snp	A	T	T:10 A:0	CDS	-	2505/2934	835/977	synonymous_variant c.2505T>A p.Ser835Ser	PMI_RS04145		autotransporter domain-containing protein
NC_010554	931414	snp	G	T	T:10 G:0	CDS	-	809/2934	270/977	missense_variant c.809C>A p.Pro270Gln	PMI_RS04145		autotransporter domain-containing protein
NC_010554	931809	snp	G	A	A:13 G:0	CDS	-	414/2934	138/977	synonymous_variant c.414C>T p.Asn138Asn	PMI_RS04145		autotransporter domain-containing protein
NC_010554	931837	snp	C	T	T:12 C:0	CDS	-	386/2934	129/977	missense_variant c.386G>A p.Ser129Asn	PMI_RS04145		autotransporter domain-containing protein
NC_010554	931959	snp	T	C	C:13 T:0	CDS	-	264/2934	88/977	synonymous_variant c.264A>G p.Ala88Ala	PMI_RS04145		autotransporter domain-containing protein
NC_010554	931992	snp	G	A	A:16 G:0	CDS	-	231/2934	77/977	synonymous_variant c.231C>T p.Ala77Ala	PMI_RS04145		autotransporter domain-containing protein
NC_010554	932726	snp	C	A	A:10 C:0	CDS	-	1464/1650	488/549	synonymous_variant c.1464G>T p.Pro488Pro	PMI_RS04150		alpha-keto acid decarboxylase family protein
NC_010554	933088	snp	T	G	G:11 T:0	CDS	-	1102/1650	368/549	missense_variant c.1102A>C p.Lys368Gln	PMI_RS04150		alpha-keto acid decarboxylase family protein
NC_010554	933299	snp	C	T	T:10 C:0	CDS	-	891/1650	297/549	missense_variant c.891G>A p.Met297Ile	PMI_RS04150		alpha-keto acid decarboxylase family protein
NC_010554	933374	snp	A	G	G:27 A:0	CDS	-	816/1650	272/549	synonymous_variant c.816T>C p.Val272Val	PMI_RS04150		alpha-keto acid decarboxylase family protein
NC_010554	933431	complex	CGC	AGT	AGT:23 CGC:0	CDS	-	759/1650	253/549	missense_variant c.757_759delGCGinsACT p.Ala253Thr	PMI_RS04150		alpha-keto acid decarboxylase family protein
NC_010554	933575	complex	GGTG	AGTA	AGTA:10 GGTG:0	CDS	-	615/1650	204/549	synonymous_variant c.612_615delCACCinsTACT p.LeuThr204LeuThr	PMI_RS04150		alpha-keto acid decarboxylase family protein
NC_010554	933589	snp	T	C	C:11 T:0	CDS	-	601/1650	201/549	missense_variant c.601A>G p.Ile201Val	PMI_RS04150		alpha-keto acid decarboxylase family protein
NC_010554	933646	snp	C	T	T:11 C:0	CDS	-	544/1650	182/549	missense_variant c.544G>A p.Ala182Thr	PMI_RS04150		alpha-keto acid decarboxylase family protein
NC_010554	935587	snp	G	A	A:13 G:0	CDS	+	138/1770	46/589	synonymous_variant c.138G>A p.Ala46Ala	PMI_RS04160	dld	D-lactate dehydrogenase
NC_010554	935752	snp	C	T	T:16 C:0	CDS	+	303/1770	101/589	synonymous_variant c.303C>T p.Thr101Thr	PMI_RS04160	dld	D-lactate dehydrogenase
NC_010554	935878	snp	G	C	C:10 G:0	CDS	+	429/1770	143/589	synonymous_variant c.429G>C p.Gly143Gly	PMI_RS04160	dld	D-lactate dehydrogenase
NC_010554	936424	snp	T	C	C:10 T:0	CDS	+	975/1770	325/589	synonymous_variant c.975T>C p.Thr325Thr	PMI_RS04160	dld	D-lactate dehydrogenase
NC_010554	936619	snp	T	C	C:15 T:0	CDS	+	1170/1770	390/589	synonymous_variant c.1170T>C p.His390His	PMI_RS04160	dld	D-lactate dehydrogenase
NC_010554	936682	snp	T	C	C:12 T:0	CDS	+	1233/1770	411/589	synonymous_variant c.1233T>C p.Tyr411Tyr	PMI_RS04160	dld	D-lactate dehydrogenase
NC_010554	936769	snp	T	C	C:20 T:0	CDS	+	1320/1770	440/589	synonymous_variant c.1320T>C p.Ala440Ala	PMI_RS04160	dld	D-lactate dehydrogenase
NC_010554	936835	snp	G	A	A:15 G:0	CDS	+	1386/1770	462/589	synonymous_variant c.1386G>A p.Leu462Leu	PMI_RS04160	dld	D-lactate dehydrogenase
NC_010554	936985	snp	A	T	T:12 A:0	CDS	+	1536/1770	512/589	synonymous_variant c.1536A>T p.Ala512Ala	PMI_RS04160	dld	D-lactate dehydrogenase
NC_010554	937045	snp	G	A	A:12 G:0	CDS	+	1596/1770	532/589	synonymous_variant c.1596G>A p.Gly532Gly	PMI_RS04160	dld	D-lactate dehydrogenase
NC_010554	937999	snp	C	T	T:14 C:0	CDS	-	733/1431	245/476	missense_variant c.733G>A p.Val245Ile	PMI_RS04165	sbcB	exodeoxyribonuclease I
NC_010554	938039	snp	A	G	G:12 A:0	CDS	-	693/1431	231/476	synonymous_variant c.693T>C p.Val231Val	PMI_RS04165	sbcB	exodeoxyribonuclease I
NC_010554	938072	snp	T	A	A:11 T:0	CDS	-	660/1431	220/476	synonymous_variant c.660A>T p.Ile220Ile	PMI_RS04165	sbcB	exodeoxyribonuclease I
NC_010554	938447	snp	G	A	A:12 G:0	CDS	-	285/1431	95/476	synonymous_variant c.285C>T p.Asn95Asn	PMI_RS04165	sbcB	exodeoxyribonuclease I
NC_010554	938714	snp	A	G	G:10 A:0	CDS	-	18/1431	6/476	synonymous_variant c.18T>C p.Asn6Asn	PMI_RS04165	sbcB	exodeoxyribonuclease I
NC_010554	939612	snp	T	C	C:17 T:0	CDS	+	462/1263	154/420	synonymous_variant c.462T>C p.Thr154Thr	PMI_RS04170		MFS transporter
NC_010554	941501	snp	C	T	T:10 C:0	CDS	-	3207/3522	1069/1173	synonymous_variant c.3207G>A p.Thr1069Thr	PMI_RS04180	rne	ribonuclease E
NC_010554	941531	snp	C	T	T:16 C:0	CDS	-	3177/3522	1059/1173	synonymous_variant c.3177G>A p.Gln1059Gln	PMI_RS04180	rne	ribonuclease E
NC_010554	941537	snp	A	T	T:14 A:0	CDS	-	3171/3522	1057/1173	synonymous_variant c.3171T>A p.Ala1057Ala	PMI_RS04180	rne	ribonuclease E
NC_010554	941552	snp	T	C	C:15 T:0	CDS	-	3156/3522	1052/1173	synonymous_variant c.3156A>G p.Ser1052Ser	PMI_RS04180	rne	ribonuclease E
NC_010554	942653	snp	C	T	T:11 C:0	CDS	-	2055/3522	685/1173	synonymous_variant c.2055G>A p.Gln685Gln	PMI_RS04180	rne	ribonuclease E
NC_010554	943379	snp	C	A	A:13 C:0	CDS	-	1329/3522	443/1173	synonymous_variant c.1329G>T p.Val443Val	PMI_RS04180	rne	ribonuclease E
NC_010554	943973	snp	T	C	C:12 T:0	CDS	-	735/3522	245/1173	synonymous_variant c.735A>G p.Glu245Glu	PMI_RS04180	rne	ribonuclease E
NC_010554	944108	snp	G	A	A:12 G:0	CDS	-	600/3522	200/1173	synonymous_variant c.600C>T p.Ser200Ser	PMI_RS04180	rne	ribonuclease E
NC_010554	944210	complex	TAAT	CAAC	CAAC:11 TAAT:0	CDS	-	498/3522	165/1173	synonymous_variant c.495_498delATTAinsGTTG p.GlyLeu165GlyLeu	PMI_RS04180	rne	ribonuclease E
NC_010554	946563	snp	G	T	T:11 G:0	CDS	-	135/399	45/132	synonymous_variant c.135C>A p.Pro45Pro	PMI_RS04190		hypothetical protein
NC_010554	947668	snp	G	A	A:10 G:0	CDS	+	186/534	62/177	synonymous_variant c.186G>A p.Lys62Lys	PMI_RS04200	yceD	23S rRNA accumulation protein YceD
NC_010554	950879	snp	G	A	A:10 G:0	CDS	+	648/933	216/310	synonymous_variant c.648G>A p.Leu216Leu	PMI_RS04220	fabD	ACP S-malonyltransferase
NC_010554	951116	snp	A	G	G:12 A:0	CDS	+	885/933	295/310	synonymous_variant c.885A>G p.Ala295Ala	PMI_RS04220	fabD	ACP S-malonyltransferase
NC_010554	952835	snp	T	C	C:11 T:0	CDS	+	460/1242	154/413	synonymous_variant c.460T>C p.Leu154Leu	PMI_RS04235	fabF	beta-ketoacyl-ACP synthase II
NC_010554	952948	snp	T	C	C:21 T:0	CDS	+	573/1242	191/413	synonymous_variant c.573T>C p.Gly191Gly	PMI_RS04235	fabF	beta-ketoacyl-ACP synthase II
NC_010554	953260	snp	C	T	T:18 C:0	CDS	+	885/1242	295/413	synonymous_variant c.885C>T p.Thr295Thr	PMI_RS04235	fabF	beta-ketoacyl-ACP synthase II
NC_010554	953545	snp	C	T	T:16 C:0	CDS	+	1170/1242	390/413	synonymous_variant c.1170C>T p.Asn390Asn	PMI_RS04235	fabF	beta-ketoacyl-ACP synthase II
NC_010554	953551	snp	T	C	C:16 T:0	CDS	+	1176/1242	392/413	synonymous_variant c.1176T>C p.Asp392Asp	PMI_RS04235	fabF	beta-ketoacyl-ACP synthase II
NC_010554	953557	snp	A	T	T:16 A:0	CDS	+	1182/1242	394/413	synonymous_variant c.1182A>T p.Ala394Ala	PMI_RS04235	fabF	beta-ketoacyl-ACP synthase II
NC_010554	953581	snp	C	T	T:14 C:0	CDS	+	1206/1242	402/413	synonymous_variant c.1206C>T p.Gly402Gly	PMI_RS04235	fabF	beta-ketoacyl-ACP synthase II
NC_010554	953803	snp	G	A	A:10 G:0	CDS	+	42/828	14/275	synonymous_variant c.42G>A p.Val14Val	PMI_RS04240	pabC	aminodeoxychorismate lyase
NC_010554	954109	snp	C	A	A:13 C:0	CDS	+	348/828	116/275	missense_variant c.348C>A p.Asn116Lys	PMI_RS04240	pabC	aminodeoxychorismate lyase
NC_010554	956911	snp	A	G	G:14 A:0	CDS	+	639/987	213/328	synonymous_variant c.639A>G p.Arg213Arg	PMI_RS04255	holB	DNA polymerase III subunit delta'
NC_010554	957270	snp	T	C	C:11 T:0
NC_010554	957923	snp	T	C	C:10 T:0	CDS	+	597/786	199/261	synonymous_variant c.597T>C p.Arg199Arg	PMI_RS04260		metal-dependent hydrolase
NC_010554	957983	snp	T	C	C:11 T:0	CDS	+	657/786	219/261	synonymous_variant c.657T>C p.Asn219Asn	PMI_RS04260		metal-dependent hydrolase
NC_010554	958470	snp	C	T	T:11 C:0	CDS	+	294/351	98/116	synonymous_variant c.294C>T p.Phe98Phe	PMI_RS04265	hinT	purine nucleoside phosphoramidase
NC_010554	959284	snp	A	T	T:11 A:0	CDS	+	300/582	100/193	synonymous_variant c.300A>T p.Ala100Ala	PMI_RS04275		penicillin-binding protein activator LpoB
NC_010554	959775	snp	T	C	C:10 T:0	CDS	+	217/912	73/303	synonymous_variant c.217T>C p.Leu73Leu	PMI_RS04280		phosphotransferase
NC_010554	960865	snp	T	A	A:10 T:0	CDS	+	357/1020	119/339	synonymous_variant c.357T>A p.Pro119Pro	PMI_RS04285	nagZ	beta-N-acetylhexosaminidase
NC_010554	963680	snp	C	T	T:17 C:0	CDS	+	1215/1308	405/435	synonymous_variant c.1215C>T p.His405His	PMI_RS04295		NAD(P)/FAD-dependent oxidoreductase
NC_010554	963686	snp	C	T	T:16 C:0	CDS	+	1221/1308	407/435	synonymous_variant c.1221C>T p.Ile407Ile	PMI_RS04295		NAD(P)/FAD-dependent oxidoreductase
NC_010554	963710	snp	G	A	A:16 G:0	CDS	+	1245/1308	415/435	synonymous_variant c.1245G>A p.Thr415Thr	PMI_RS04295		NAD(P)/FAD-dependent oxidoreductase
NC_010554	966283	snp	G	A	A:12 G:0	CDS	-	2424/3456	808/1151	synonymous_variant c.2424C>T p.Gly808Gly	PMI_RS04305	mfd	transcription-repair coupling factor
NC_010554	966370	snp	G	A	A:17 G:0	CDS	-	2337/3456	779/1151	synonymous_variant c.2337C>T p.Pro779Pro	PMI_RS04305	mfd	transcription-repair coupling factor
NC_010554	966379	snp	G	A	A:16 G:0	CDS	-	2328/3456	776/1151	synonymous_variant c.2328C>T p.Ala776Ala	PMI_RS04305	mfd	transcription-repair coupling factor
NC_010554	966561	snp	C	T	T:11 C:0	CDS	-	2146/3456	716/1151	missense_variant c.2146G>A p.Gly716Ser	PMI_RS04305	mfd	transcription-repair coupling factor
NC_010554	966634	snp	T	C	C:14 T:0	CDS	-	2073/3456	691/1151	synonymous_variant c.2073A>G p.Gln691Gln	PMI_RS04305	mfd	transcription-repair coupling factor
NC_010554	966837	snp	G	A	A:15 G:0	CDS	-	1870/3456	624/1151	synonymous_variant c.1870C>T p.Leu624Leu	PMI_RS04305	mfd	transcription-repair coupling factor
NC_010554	966847	snp	G	T	T:10 G:0	CDS	-	1860/3456	620/1151	synonymous_variant c.1860C>A p.Ala620Ala	PMI_RS04305	mfd	transcription-repair coupling factor
NC_010554	967302	snp	A	G	G:18 A:0	CDS	-	1405/3456	469/1151	synonymous_variant c.1405T>C p.Leu469Leu	PMI_RS04305	mfd	transcription-repair coupling factor
NC_010554	969257	snp	T	C	C:18 T:0	CDS	+	357/1203	119/400	synonymous_variant c.357T>C p.Asp119Asp	PMI_RS04310	lolC	lipoprotein-releasing ABC transporter permease subunit LolC
NC_010554	969857	snp	A	G	G:14 A:0	CDS	+	957/1203	319/400	synonymous_variant c.957A>G p.Gly319Gly	PMI_RS04310	lolC	lipoprotein-releasing ABC transporter permease subunit LolC
NC_010554	969887	snp	C	G	G:12 C:0	CDS	+	987/1203	329/400	synonymous_variant c.987C>G p.Ala329Ala	PMI_RS04310	lolC	lipoprotein-releasing ABC transporter permease subunit LolC
NC_010554	972527	snp	C	T	T:18 C:0	CDS	+	390/858	130/285	synonymous_variant c.390C>T p.Val130Val	PMI_RS04325	cobB	NAD-dependent protein deacylase
NC_010554	974126	snp	A	G	G:11 A:0	CDS	+	1080/1245	360/414	synonymous_variant c.1080A>G p.Gln360Gln	PMI_RS04330	pepT	peptidase T
NC_010554	976153	snp	G	A	A:10 G:0
NC_010554	976239	snp	C	T	T:19 C:0	CDS	-	1413/1464	471/487	synonymous_variant c.1413G>A p.Ala471Ala	PMI_RS04345	phoQ	two-component system sensor histidine kinase PhoQ
NC_010554	977959	snp	T	G	G:11 T:0	CDS	-	369/675	123/224	synonymous_variant c.369A>C p.Ala123Ala	PMI_RS04350	phoP	two-component system response regulator PhoP
NC_010554	978364	snp	A	G	G:10 A:0
NC_010554	978467	snp	T	A	A:10 T:0
NC_010554	978902	snp	T	C	C:11 T:0	CDS	-	987/1371	329/456	synonymous_variant c.987A>G p.Pro329Pro	PMI_RS04355	purB	adenylosuccinate lyase
NC_010554	978914	snp	G	A	A:12 G:0	CDS	-	975/1371	325/456	synonymous_variant c.975C>T p.Ser325Ser	PMI_RS04355	purB	adenylosuccinate lyase
NC_010554	978920	complex	ATGC	GTGA	GTGA:11 ATGC:0	CDS	-	969/1371	322/456	synonymous_variant c.966_969delGCATinsTCAC p.GlyHis322GlyHis	PMI_RS04355	purB	adenylosuccinate lyase
NC_010554	979237	snp	G	A	A:18 G:0	CDS	-	652/1371	218/456	synonymous_variant c.652C>T p.Leu218Leu	PMI_RS04355	purB	adenylosuccinate lyase
NC_010554	979271	snp	T	C	C:12 T:0	CDS	-	618/1371	206/456	synonymous_variant c.618A>G p.Lys206Lys	PMI_RS04355	purB	adenylosuccinate lyase
NC_010554	980628	snp	T	C	C:17 T:0	CDS	-	1029/1104	343/367	synonymous_variant c.1029A>G p.Pro343Pro	PMI_RS04365	mnmA	tRNA 2-thiouridine(34) synthase MnmA
NC_010554	982720	snp	G	A	A:11 G:0	CDS	-	117/630	39/209	synonymous_variant c.117C>T p.Phe39Phe	PMI_RS04375	rluE	23S rRNA pseudouridine(2457) synthase RluE
NC_010554	986499	snp	G	A	A:19 G:0	CDS	-	504/534	168/177	synonymous_variant c.504C>T p.Arg168Arg	PMI_RS04405		hypothetical protein
NC_010554	986547	mnp	TA	AG	AG:19 TA:0	CDS	-	456/534	152/177	missense_variant c.455_456delTAinsCT p.Ile152Thr	PMI_RS04405		hypothetical protein
NC_010554	986638	snp	T	C	C:22 T:0	CDS	-	365/534	122/177	missense_variant c.365A>G p.Asn122Ser	PMI_RS04405		hypothetical protein
NC_010554	988330	snp	T	C	C:11 T:0	CDS	-	507/828	169/275	synonymous_variant c.507A>G p.Thr169Thr	PMI_RS04425		YfdQ family protein
NC_010554	988339	complex	GCGG	ACGA	ACGA:10 GCGG:0	CDS	-	498/828	165/275	synonymous_variant c.495_498delCCGCinsTCGT p.ValArg165ValArg	PMI_RS04425		YfdQ family protein
NC_010554	990790	snp	A	C	C:10 A:0
NC_010554	990815	mnp	CT	TC	TC:11 CT:0
NC_010554	992580	snp	A	C	C:11 A:0	CDS	+	162/1092	54/363	synonymous_variant c.162A>C p.Thr54Thr	PMI_RS04460		hypothetical protein
NC_010554	992586	snp	A	G	G:10 A:0	CDS	+	168/1092	56/363	synonymous_variant c.168A>G p.Glu56Glu	PMI_RS04460		hypothetical protein
NC_010554	992782	snp	A	T	T:11 A:0	CDS	+	364/1092	122/363	missense_variant c.364A>T p.Thr122Ser	PMI_RS04460		hypothetical protein
NC_010554	992794	mnp	GC	AT	AT:10 GC:0	CDS	+	376/1092	126/363	missense_variant c.376_377delGCinsAT p.Ala126Ile	PMI_RS04460		hypothetical protein
NC_010554	992854	snp	A	G	G:10 A:0	CDS	+	436/1092	146/363	missense_variant c.436A>G p.Thr146Ala	PMI_RS04460		hypothetical protein
NC_010554	993649	snp	G	A	A:17 G:0
NC_010554	994787	snp	A	G	G:11 A:0	CDS	+	402/1026	134/341	synonymous_variant c.402A>G p.Glu134Glu	PMI_RS04470		DUF968 domain-containing protein
NC_010554	994835	snp	T	C	C:19 T:0	CDS	+	450/1026	150/341	synonymous_variant c.450T>C p.Asp150Asp	PMI_RS04470		DUF968 domain-containing protein
NC_010554	999468	snp	G	T	T:14 G:0
NC_010554	999797	snp	A	G	G:10 A:0
NC_010554	1003146	snp	A	C	C:11 A:0	CDS	+	120/159	40/52	missense_variant c.120A>C p.Glu40Asp	PMI_RS19430		hypothetical protein
NC_010554	1003159	snp	A	G	G:11 A:1	CDS	+	133/159	45/52	missense_variant c.133A>G p.Ile45Val	PMI_RS19430		hypothetical protein
NC_010554	1003187	snp	C	T	T:11 C:0
NC_010554	1010806	snp	A	C	C:11 A:0	CDS	+	187/330	63/109	missense_variant c.187A>C p.Ile63Leu	PMI_RS04555		phage head closure protein
NC_010554	1010826	snp	C	T	T:12 C:0	CDS	+	207/330	69/109	synonymous_variant c.207C>T p.Asp69Asp	PMI_RS04555		phage head closure protein
NC_010554	1010835	snp	T	C	C:13 T:0	CDS	+	216/330	72/109	synonymous_variant c.216T>C p.Thr72Thr	PMI_RS04555		phage head closure protein
NC_010554	1011046	snp	C	G	G:11 C:0	CDS	+	108/474	36/157	synonymous_variant c.108C>G p.Gly36Gly	PMI_RS04560		HK97 gp10 family phage protein
NC_010554	1011103	complex	GCCT	ACCG	ACCG:14 GCCT:0	CDS	+	165/474	55/157	synonymous_variant c.165_168delGCCTinsACCG p.ValPro55ValPro	PMI_RS04560		HK97 gp10 family phage protein
NC_010554	1011118	snp	A	G	G:13 A:0	CDS	+	180/474	60/157	synonymous_variant c.180A>G p.Lys60Lys	PMI_RS04560		HK97 gp10 family phage protein
NC_010554	1011157	complex	ACAA	GCAG	GCAG:11 ACAA:0	CDS	+	219/474	73/157	synonymous_variant c.219_222delACAAinsGCAG p.ValGln73ValGln	PMI_RS04560		HK97 gp10 family phage protein
NC_010554	1011169	snp	G	A	A:13 G:0	CDS	+	231/474	77/157	synonymous_variant c.231G>A p.Gly77Gly	PMI_RS04560		HK97 gp10 family phage protein
NC_010554	1011175	snp	C	T	T:11 C:0	CDS	+	237/474	79/157	synonymous_variant c.237C>T p.Val79Val	PMI_RS04560		HK97 gp10 family phage protein
NC_010554	1011184	snp	C	T	T:12 C:0	CDS	+	246/474	82/157	synonymous_variant c.246C>T p.Arg82Arg	PMI_RS04560		HK97 gp10 family phage protein
NC_010554	1011241	snp	G	A	A:13 G:0	CDS	+	303/474	101/157	synonymous_variant c.303G>A p.Gly101Gly	PMI_RS04560		HK97 gp10 family phage protein
NC_010554	1011250	snp	A	G	G:13 A:0	CDS	+	312/474	104/157	synonymous_variant c.312A>G p.Ala104Ala	PMI_RS04560		HK97 gp10 family phage protein
NC_010554	1011289	snp	T	C	C:13 T:0	CDS	+	351/474	117/157	synonymous_variant c.351T>C p.Val117Val	PMI_RS04560		HK97 gp10 family phage protein
NC_010554	1011298	snp	C	T	T:12 C:0	CDS	+	360/474	120/157	synonymous_variant c.360C>T p.Gly120Gly	PMI_RS04560		HK97 gp10 family phage protein
NC_010554	1011486	snp	C	T	T:16 C:0	CDS	+	69/342	23/113	synonymous_variant c.69C>T p.Pro23Pro	PMI_RS04565		DUF3168 domain-containing protein
NC_010554	1011786	snp	T	C	C:11 T:0	CDS	+	18/666	6/221	synonymous_variant c.18T>C p.Asn6Asn	PMI_RS04570		hypothetical protein
NC_010554	1011888	snp	C	T	T:14 C:0	CDS	+	120/666	40/221	synonymous_variant c.120C>T p.Thr40Thr	PMI_RS04570		hypothetical protein
NC_010554	1011912	snp	G	C	C:19 G:0	CDS	+	144/666	48/221	synonymous_variant c.144G>C p.Ala48Ala	PMI_RS04570		hypothetical protein
NC_010554	1011936	complex	TTTA	ACTC	ACTC:20 TTTA:0	CDS	+	168/666	56/221	synonymous_variant c.168_171delTTTAinsACTC p.GlyLeu56GlyLeu	PMI_RS04570		hypothetical protein
NC_010554	1011964	snp	A	G	G:25 A:0	CDS	+	196/666	66/221	missense_variant c.196A>G p.Ile66Val	PMI_RS04570		hypothetical protein
NC_010554	1011994	snp	T	C	C:18 T:0	CDS	+	226/666	76/221	synonymous_variant c.226T>C p.Leu76Leu	PMI_RS04570		hypothetical protein
NC_010554	1011999	complex	TGAG	CGAC	CGAC:13 TGAG:0	CDS	+	231/666	77/221	missense_variant c.231_234delTGAGinsCGAC p.CysGlu77CysAsp	PMI_RS04570		hypothetical protein
NC_010554	1012015	snp	G	A	A:15 G:0	CDS	+	247/666	83/221	missense_variant c.247G>A p.Gly83Ser	PMI_RS04570		hypothetical protein
NC_010554	1012027	snp	T	C	C:12 T:0	CDS	+	259/666	87/221	synonymous_variant c.259T>C p.Leu87Leu	PMI_RS04570		hypothetical protein
NC_010554	1012062	snp	C	T	T:13 C:0	CDS	+	294/666	98/221	synonymous_variant c.294C>T p.Arg98Arg	PMI_RS04570		hypothetical protein
NC_010554	1012161	snp	A	G	G:21 A:0	CDS	+	393/666	131/221	synonymous_variant c.393A>G p.Lys131Lys	PMI_RS04570		hypothetical protein
NC_010554	1012191	snp	C	T	T:16 C:0	CDS	+	423/666	141/221	synonymous_variant c.423C>T p.Gly141Gly	PMI_RS04570		hypothetical protein
NC_010554	1012209	snp	C	T	T:17 C:0	CDS	+	441/666	147/221	synonymous_variant c.441C>T p.Phe147Phe	PMI_RS04570		hypothetical protein
NC_010554	1012218	snp	T	G	G:18 T:0	CDS	+	450/666	150/221	synonymous_variant c.450T>G p.Arg150Arg	PMI_RS04570		hypothetical protein
NC_010554	1012338	snp	A	G	G:11 A:0	CDS	+	570/666	190/221	synonymous_variant c.570A>G p.Glu190Glu	PMI_RS04570		hypothetical protein
NC_010554	1012344	snp	C	T	T:12 C:0	CDS	+	576/666	192/221	synonymous_variant c.576C>T p.Gly192Gly	PMI_RS04570		hypothetical protein
NC_010554	1012451	complex	CTT	TTC	TTC:10 CTT:0
NC_010554	1012552	snp	A	G	G:12 A:0	CDS	+	54/417	18/138	synonymous_variant c.54A>G p.Thr18Thr	PMI_RS04575		hypothetical protein
NC_010554	1012561	snp	T	C	C:12 T:0	CDS	+	63/417	21/138	synonymous_variant c.63T>C p.Thr21Thr	PMI_RS04575		hypothetical protein
NC_010554	1012582	snp	C	T	T:17 C:0	CDS	+	84/417	28/138	synonymous_variant c.84C>T p.Tyr28Tyr	PMI_RS04575		hypothetical protein
NC_010554	1012592	snp	C	T	T:16 C:0	CDS	+	94/417	32/138	synonymous_variant c.94C>T p.Leu32Leu	PMI_RS04575		hypothetical protein
NC_010554	1012732	snp	C	T	T:17 C:0	CDS	+	234/417	78/138	synonymous_variant c.234C>T p.Tyr78Tyr	PMI_RS04575		hypothetical protein
NC_010554	1012777	snp	A	G	G:19 A:0	CDS	+	279/417	93/138	synonymous_variant c.279A>G p.Gly93Gly	PMI_RS04575		hypothetical protein
NC_010554	1012806	complex	CAGAT	AAGAC	AAGAC:18 CAGAT:0	CDS	+	308/417	103/138	missense_variant c.308_312delCAGATinsAAGAC p.AlaAsp103GluAsp	PMI_RS04575		hypothetical protein
NC_010554	1012829	snp	C	T	T:18 C:0	CDS	+	331/417	111/138	synonymous_variant c.331C>T p.Leu111Leu	PMI_RS04575		hypothetical protein
NC_010554	1012834	snp	G	A	A:18 G:0	CDS	+	336/417	112/138	synonymous_variant c.336G>A p.Gly112Gly	PMI_RS04575		hypothetical protein
NC_010554	1012876	snp	C	T	T:11 C:0	CDS	+	378/417	126/138	synonymous_variant c.378C>T p.Asn126Asn	PMI_RS04575		hypothetical protein
NC_010554	1013572	snp	T	C	C:12 T:0	CDS	+	40/3276	14/1091	synonymous_variant c.40T>C p.Leu14Leu	PMI_RS04590		phage tail tape measure protein
NC_010554	1013706	snp	C	T	T:13 C:0	CDS	+	174/3276	58/1091	synonymous_variant c.174C>T p.Ser58Ser	PMI_RS04590		phage tail tape measure protein
NC_010554	1013778	snp	T	C	C:21 T:0	CDS	+	246/3276	82/1091	synonymous_variant c.246T>C p.Ala82Ala	PMI_RS04590		phage tail tape measure protein
NC_010554	1013826	complex	TTCTGTC	CTCCGTT	CTCCGTT:23 TTCTGTC:0	CDS	+	294/3276	98/1091	synonymous_variant c.294_300delTTCTGTCinsCTCCGTT p.SerSerVal98SerSerVal	PMI_RS04590		phage tail tape measure protein
NC_010554	1013964	complex	GGCC	CGCT	CGCT:12 GGCC:0	CDS	+	432/3276	144/1091	synonymous_variant c.432_435delGGCCinsCGCT p.ValAla144ValAla	PMI_RS04590		phage tail tape measure protein
NC_010554	1014042	snp	C	T	T:18 C:0	CDS	+	510/3276	170/1091	synonymous_variant c.510C>T p.Thr170Thr	PMI_RS04590		phage tail tape measure protein
NC_010554	1014117	snp	G	A	A:11 G:0	CDS	+	585/3276	195/1091	synonymous_variant c.585G>A p.Ala195Ala	PMI_RS04590		phage tail tape measure protein
NC_010554	1014149	snp	C	T	T:14 C:0	CDS	+	617/3276	206/1091	missense_variant c.617C>T p.Ala206Val	PMI_RS04590		phage tail tape measure protein
NC_010554	1014522	snp	G	A	A:21 G:0	CDS	+	990/3276	330/1091	synonymous_variant c.990G>A p.Ala330Ala	PMI_RS04590		phage tail tape measure protein
NC_010554	1014639	complex	TGCT	CGCG	CGCG:12 TGCT:0	CDS	+	1107/3276	369/1091	synonymous_variant c.1107_1110delTGCTinsCGCG p.AsnAla369AsnAla	PMI_RS04590		phage tail tape measure protein
NC_010554	1014678	snp	A	G	G:11 A:0	CDS	+	1146/3276	382/1091	synonymous_variant c.1146A>G p.Lys382Lys	PMI_RS04590		phage tail tape measure protein
NC_010554	1014840	snp	G	C	C:13 G:0	CDS	+	1308/3276	436/1091	synonymous_variant c.1308G>C p.Thr436Thr	PMI_RS04590		phage tail tape measure protein
NC_010554	1014846	snp	T	G	G:14 T:0	CDS	+	1314/3276	438/1091	synonymous_variant c.1314T>G p.Val438Val	PMI_RS04590		phage tail tape measure protein
NC_010554	1014865	snp	T	C	C:15 T:0	CDS	+	1333/3276	445/1091	synonymous_variant c.1333T>C p.Leu445Leu	PMI_RS04590		phage tail tape measure protein
NC_010554	1014873	snp	G	A	A:20 G:0	CDS	+	1341/3276	447/1091	synonymous_variant c.1341G>A p.Glu447Glu	PMI_RS04590		phage tail tape measure protein
NC_010554	1014900	complex	GTTA	ACTC	ACTC:13 GTTA:0	CDS	+	1368/3276	456/1091	synonymous_variant c.1368_1371delGTTAinsACTC p.LysLeu456LysLeu	PMI_RS04590		phage tail tape measure protein
NC_010554	1014921	snp	T	C	C:11 T:0	CDS	+	1389/3276	463/1091	synonymous_variant c.1389T>C p.Ala463Ala	PMI_RS04590		phage tail tape measure protein
NC_010554	1014927	snp	C	T	T:12 C:0	CDS	+	1395/3276	465/1091	synonymous_variant c.1395C>T p.Ser465Ser	PMI_RS04590		phage tail tape measure protein
NC_010554	1015027	snp	G	A	A:11 G:0	CDS	+	1495/3276	499/1091	missense_variant c.1495G>A p.Val499Ile	PMI_RS04590		phage tail tape measure protein
NC_010554	1015035	snp	G	A	A:12 G:0	CDS	+	1503/3276	501/1091	synonymous_variant c.1503G>A p.Glu501Glu	PMI_RS04590		phage tail tape measure protein
NC_010554	1015050	snp	C	T	T:12 C:0	CDS	+	1518/3276	506/1091	synonymous_variant c.1518C>T p.Val506Val	PMI_RS04590		phage tail tape measure protein
NC_010554	1015102	snp	G	A	A:11 G:0	CDS	+	1570/3276	524/1091	missense_variant c.1570G>A p.Ala524Thr	PMI_RS04590		phage tail tape measure protein
NC_010554	1015118	snp	G	A	A:12 G:0	CDS	+	1586/3276	529/1091	missense_variant c.1586G>A p.Gly529Glu	PMI_RS04590		phage tail tape measure protein
NC_010554	1015140	snp	G	A	A:11 G:0	CDS	+	1608/3276	536/1091	synonymous_variant c.1608G>A p.Val536Val	PMI_RS04590		phage tail tape measure protein
NC_010554	1015185	snp	C	A	A:12 C:0	CDS	+	1653/3276	551/1091	synonymous_variant c.1653C>A p.Ala551Ala	PMI_RS04590		phage tail tape measure protein
NC_010554	1015677	snp	A	G	G:15 A:0	CDS	+	2145/3276	715/1091	synonymous_variant c.2145A>G p.Leu715Leu	PMI_RS04590		phage tail tape measure protein
NC_010554	1015773	snp	A	C	C:14 A:0	CDS	+	2241/3276	747/1091	synonymous_variant c.2241A>C p.Ala747Ala	PMI_RS04590		phage tail tape measure protein
NC_010554	1015798	complex	AAC	GAT	GAT:18 AAC:0	CDS	+	2266/3276	756/1091	missense_variant c.2266_2268delAACinsGAT p.Asn756Asp	PMI_RS04590		phage tail tape measure protein
NC_010554	1015965	snp	G	A	A:16 G:0	CDS	+	2433/3276	811/1091	synonymous_variant c.2433G>A p.Lys811Lys	PMI_RS04590		phage tail tape measure protein
NC_010554	1015985	snp	G	A	A:13 G:0	CDS	+	2453/3276	818/1091	missense_variant c.2453G>A p.Arg818Lys	PMI_RS04590		phage tail tape measure protein
NC_010554	1016053	snp	T	C	C:16 T:0	CDS	+	2521/3276	841/1091	synonymous_variant c.2521T>C p.Leu841Leu	PMI_RS04590		phage tail tape measure protein
NC_010554	1016188	snp	A	G	G:22 A:0	CDS	+	2656/3276	886/1091	missense_variant c.2656A>G p.Asn886Asp	PMI_RS04590		phage tail tape measure protein
NC_010554	1016338	snp	T	C	C:14 T:0	CDS	+	2806/3276	936/1091	synonymous_variant c.2806T>C p.Leu936Leu	PMI_RS04590		phage tail tape measure protein
NC_010554	1016379	snp	T	C	C:13 T:0	CDS	+	2847/3276	949/1091	synonymous_variant c.2847T>C p.Gly949Gly	PMI_RS04590		phage tail tape measure protein
NC_010554	1016457	snp	A	G	G:12 A:0	CDS	+	2925/3276	975/1091	synonymous_variant c.2925A>G p.Gly975Gly	PMI_RS04590		phage tail tape measure protein
NC_010554	1016463	complex	GCAC	ACAT	ACAT:12 GCAC:0	CDS	+	2931/3276	977/1091	synonymous_variant c.2931_2934delGCACinsACAT p.ValHis977ValHis	PMI_RS04590		phage tail tape measure protein
NC_010554	1016472	snp	T	C	C:13 T:0	CDS	+	2940/3276	980/1091	synonymous_variant c.2940T>C p.Gly980Gly	PMI_RS04590		phage tail tape measure protein
NC_010554	1016508	snp	A	G	G:14 A:0	CDS	+	2976/3276	992/1091	synonymous_variant c.2976A>G p.Leu992Leu	PMI_RS04590		phage tail tape measure protein
NC_010554	1016517	snp	T	C	C:13 T:0	CDS	+	2985/3276	995/1091	synonymous_variant c.2985T>C p.Gly995Gly	PMI_RS04590		phage tail tape measure protein
NC_010554	1016541	snp	T	G	G:11 T:0	CDS	+	3009/3276	1003/1091	synonymous_variant c.3009T>G p.Ala1003Ala	PMI_RS04590		phage tail tape measure protein
NC_010554	1016619	snp	T	C	C:10 T:0	CDS	+	3087/3276	1029/1091	synonymous_variant c.3087T>C p.Ala1029Ala	PMI_RS04590		phage tail tape measure protein
NC_010554	1017953	snp	C	T	T:11 C:0	CDS	+	549/582	183/193	synonymous_variant c.549C>T p.Ser183Ser	PMI_RS04600		hypothetical protein
NC_010554	1018144	snp	G	T	T:20 G:0	CDS	+	102/399	34/132	synonymous_variant c.102G>T p.Ser34Ser	PMI_RS04605		hypothetical protein
NC_010554	1018182	snp	G	A	A:18 G:0	CDS	+	140/399	47/132	missense_variant c.140G>A p.Arg47Lys	PMI_RS04605		hypothetical protein
NC_010554	1018237	snp	C	T	T:20 C:0	CDS	+	195/399	65/132	synonymous_variant c.195C>T p.Ser65Ser	PMI_RS04605		hypothetical protein
NC_010554	1018279	snp	G	A	A:22 G:0	CDS	+	237/399	79/132	synonymous_variant c.237G>A p.Lys79Lys	PMI_RS04605		hypothetical protein
NC_010554	1018297	snp	G	C	C:19 G:0	CDS	+	255/399	85/132	synonymous_variant c.255G>C p.Arg85Arg	PMI_RS04605		hypothetical protein
NC_010554	1018309	snp	T	C	C:20 T:0	CDS	+	267/399	89/132	synonymous_variant c.267T>C p.Gly89Gly	PMI_RS04605		hypothetical protein
NC_010554	1018393	snp	T	C	C:20 T:0	CDS	+	351/399	117/132	synonymous_variant c.351T>C p.Gly117Gly	PMI_RS04605		hypothetical protein
NC_010554	1018446	complex	GGGA	TGGG	TGGG:15 GGGA:0	CDS	+	3030-06-01	2/1009	synonymous_variant c.6_9delGGGAinsTGGG p.GlyGly2GlyGly	PMI_RS04610		DUF1983 domain-containing protein
NC_010554	1018482	snp	A	T	T:11 A:0	CDS	+	42/3030	14/1009	synonymous_variant c.42A>T p.Ala14Ala	PMI_RS04610		DUF1983 domain-containing protein
NC_010554	1018497	snp	T	G	G:12 T:0	CDS	+	57/3030	19/1009	synonymous_variant c.57T>G p.Ala19Ala	PMI_RS04610		DUF1983 domain-containing protein
NC_010554	1020000	complex	AGCTGAA	GGCCGAG	GGCCGAG:10 AGCTGAA:0	CDS	+	1560/3030	520/1009	synonymous_variant c.1560_1566delAGCTGAAinsGGCCGAG p.ProAlaGlu520ProAlaGlu	PMI_RS04610		DUF1983 domain-containing protein
NC_010554	1020030	snp	G	A	A:15 G:0	CDS	+	1590/3030	530/1009	synonymous_variant c.1590G>A p.Ala530Ala	PMI_RS04610		DUF1983 domain-containing protein
NC_010554	1020038	snp	T	C	C:17 T:0	CDS	+	1598/3030	533/1009	missense_variant c.1598T>C p.Ile533Thr	PMI_RS04610		DUF1983 domain-containing protein
NC_010554	1020063	complex	AAATG	GAATA	GAATA:13 AAATG:0	CDS	+	1623/3030	541/1009	missense_variant c.1623_1627delAAATGinsGAATA p.ThrAsnVal541ThrAsnMet	PMI_RS04610		DUF1983 domain-containing protein
NC_010554	1020072	complex	CGGC	GGGG	GGGG:14 CGGC:0	CDS	+	1632/3030	544/1009	synonymous_variant c.1632_1635delCGGCinsGGGG p.AlaGly544AlaGly	PMI_RS04610		DUF1983 domain-containing protein
NC_010554	1020102	snp	C	T	T:15 C:0	CDS	+	1662/3030	554/1009	synonymous_variant c.1662C>T p.Asp554Asp	PMI_RS04610		DUF1983 domain-containing protein
NC_010554	1020108	complex	CATT	TATC	TATC:15 CATT:0	CDS	+	1668/3030	556/1009	synonymous_variant c.1668_1671delCATTinsTATC p.AlaIle556AlaIle	PMI_RS04610		DUF1983 domain-containing protein
NC_010554	1020243	snp	C	T	T:10 C:0	CDS	+	1803/3030	601/1009	synonymous_variant c.1803C>T p.Ala601Ala	PMI_RS04610		DUF1983 domain-containing protein
NC_010554	1020249	snp	C	T	T:10 C:0	CDS	+	1809/3030	603/1009	synonymous_variant c.1809C>T p.Leu603Leu	PMI_RS04610		DUF1983 domain-containing protein
NC_010554	1024371	snp	C	T	T:11 C:0
NC_010554	1029515	snp	T	C	C:22 T:0	CDS	-	951/1128	317/375	synonymous_variant c.951A>G p.Thr317Thr	PMI_RS04655		phage integrase Arm DNA-binding domain-containing protein
NC_010554	1029539	snp	A	G	G:21 A:0	CDS	-	927/1128	309/375	synonymous_variant c.927T>C p.Asn309Asn	PMI_RS04655		phage integrase Arm DNA-binding domain-containing protein
NC_010554	1030640	snp	T	G	G:12 T:0	CDS	-	49/243	17/80	missense_variant c.49A>C p.Asn17His	PMI_RS04660		excisionase
NC_010554	1031332	snp	C	T	T:14 C:0	CDS	-	273/660	91/219	synonymous_variant c.273G>A p.Thr91Thr	PMI_RS04665		helix-turn-helix domain-containing protein
NC_010554	1031404	snp	T	C	C:11 T:0	CDS	-	201/660	67/219	synonymous_variant c.201A>G p.Gly67Gly	PMI_RS04665		helix-turn-helix domain-containing protein
NC_010554	1031425	snp	A	T	T:11 A:0	CDS	-	180/660	60/219	synonymous_variant c.180T>A p.Pro60Pro	PMI_RS04665		helix-turn-helix domain-containing protein
NC_010554	1032021	snp	C	T	T:14 C:0	CDS	+	99/1074	33/357	synonymous_variant c.99C>T p.His33His	PMI_RS04670		conserved phage C-terminal domain-containing protein
NC_010554	1035467	snp	C	T	T:10 C:0	CDS	+	72/1023	24/340	synonymous_variant c.72C>T p.Ala24Ala	PMI_RS04700		site-specific DNA-methyltransferase
NC_010554	1038585	snp	A	G	G:11 A:0
NC_010554	1040941	snp	T	C	C:10 T:0
NC_010554	1040953	snp	A	G	G:11 A:0
NC_010554	1040959	snp	A	T	T:11 A:0
NC_010554	1040966	snp	C	T	T:11 C:0
NC_010554	1042457	snp	T	C	C:14 T:0	CDS	+	912/1206	304/401	synonymous_variant c.912T>C p.Thr304Thr	PMI_RS04735		hypothetical protein
NC_010554	1042716	snp	G	A	A:14 G:0	CDS	+	1171/1206	391/401	missense_variant c.1171G>A p.Ala391Thr	PMI_RS04735		hypothetical protein
NC_010554	1042724	snp	A	T	T:13 A:0	CDS	+	1179/1206	393/401	synonymous_variant c.1179A>T p.Ala393Ala	PMI_RS04735		hypothetical protein
NC_010554	1042759	snp	C	T	T:12 C:0
NC_010554	1042777	snp	G	C	C:12 G:0
NC_010554	1042794	snp	C	T	T:13 C:0
NC_010554	1043195	snp	G	A	A:20 G:0
NC_010554	1043231	complex	GTG	ATA	ATA:20 GTG:0
NC_010554	1043262	complex	CGAT	AGAC	AGAC:13 CGAT:0
NC_010554	1043284	snp	A	G	G:15 A:0
NC_010554	1043306	snp	A	G	G:17 A:0
NC_010554	1043326	snp	C	T	T:18 C:0
NC_010554	1043685	snp	T	C	C:13 T:0
NC_010554	1043816	snp	A	G	G:10 A:0
NC_010554	1044768	snp	A	G	G:10 A:0	CDS	+	734/1125	245/374	missense_variant c.734A>G p.Asp245Gly	PMI_RS04740		alpha/beta hydrolase
NC_010554	1047927	snp	T	A	A:10 T:0	CDS	-	126/375	42/124	synonymous_variant c.126A>T p.Arg42Arg	PMI_RS04760		helix-turn-helix transcriptional regulator
NC_010554	1048086	snp	A	G	G:10 A:0
NC_010554	1049217	snp	T	C	C:11 T:0
NC_010554	1049445	snp	G	T	T:13 G:0
NC_010554	1049542	snp	C	T	T:10 C:0	CDS	-	453/543	151/180	synonymous_variant c.453G>A p.Thr151Thr	PMI_RS04770		hypothetical protein
NC_010554	1049551	snp	T	C	C:11 T:0	CDS	-	444/543	148/180	synonymous_variant c.444A>G p.Thr148Thr	PMI_RS04770		hypothetical protein
NC_010554	1049634	snp	A	G	G:15 A:0	CDS	-	361/543	121/180	synonymous_variant c.361T>C p.Leu121Leu	PMI_RS04770		hypothetical protein
NC_010554	1050632	snp	G	A	A:13 G:0
NC_010554	1060540	snp	A	G	G:14 A:0	CDS	-	414/561	138/186	synonymous_variant c.414T>C p.Arg138Arg	PMI_RS04830		AAA family ATPase
NC_010554	1060576	snp	T	C	C:13 T:0	CDS	-	378/561	126/186	synonymous_variant c.378A>G p.Pro126Pro	PMI_RS04830		AAA family ATPase
NC_010554	1060582	snp	A	T	T:12 A:0	CDS	-	372/561	124/186	synonymous_variant c.372T>A p.Ile124Ile	PMI_RS04830		AAA family ATPase
NC_010554	1060648	snp	C	T	T:16 C:0	CDS	-	306/561	102/186	synonymous_variant c.306G>A p.Glu102Glu	PMI_RS04830		AAA family ATPase
NC_010554	1062860	snp	C	T	T:10 C:0	CDS	+	306/384	102/127	synonymous_variant c.306C>T p.Gly102Gly	PMI_RS04845		antitermination protein
NC_010554	1063809	snp	C	T	T:12 C:0	CDS	+	729/864	243/287	synonymous_variant c.729C>T p.Gly243Gly	PMI_RS04850		triacylglycerol lipase
NC_010554	1064092	snp	G	A	A:14 G:0	CDS	-	399/432	133/143	synonymous_variant c.399C>T p.Tyr133Tyr	PMI_RS04855		hypothetical protein
NC_010554	1066431	snp	T	C	C:13 T:0	CDS	+	72/738	24/245	synonymous_variant c.72T>C p.Phe24Phe	PMI_RS04870		phosphatase
NC_010554	1066890	snp	G	A	A:12 G:0	CDS	+	531/738	177/245	synonymous_variant c.531G>A p.Ala177Ala	PMI_RS04870		phosphatase
NC_010554	1066926	snp	A	T	T:16 A:0	CDS	+	567/738	189/245	synonymous_variant c.567A>T p.Leu189Leu	PMI_RS04870		phosphatase
NC_010554	1067196	snp	G	A	A:10 G:0	CDS	-	537/549	179/182	synonymous_variant c.537C>T p.Ser179Ser	PMI_RS04875	cyaB	class IV adenylate cyclase
NC_010554	1067553	snp	T	C	C:10 T:0	CDS	-	180/549	60/182	synonymous_variant c.180A>G p.Leu60Leu	PMI_RS04875	cyaB	class IV adenylate cyclase
NC_010554	1068259	snp	C	T	T:11 C:0	CDS	-	321/396	107/131	synonymous_variant c.321G>A p.Ala107Ala	PMI_RS04880		DUF2628 domain-containing protein
NC_010554	1069072	snp	G	A	A:10 G:0	CDS	-	252/435	84/144	synonymous_variant c.252C>T p.Ser84Ser	PMI_RS04885		universal stress protein
NC_010554	1069135	snp	T	C	C:13 T:0	CDS	-	189/435	63/144	synonymous_variant c.189A>G p.Gln63Gln	PMI_RS04885		universal stress protein
NC_010554	1069358	snp	C	G	G:12 C:0
NC_010554	1069364	snp	T	C	C:12 T:0
NC_010554	1069380	snp	A	G	G:10 A:0
NC_010554	1071526	snp	C	T	T:14 C:0	CDS	+	135/900	45/299	synonymous_variant c.135C>T p.Arg45Arg	PMI_RS04900	copD	copper homeostasis membrane protein CopD
NC_010554	1071784	snp	G	A	A:11 G:0	CDS	+	393/900	131/299	synonymous_variant c.393G>A p.Leu131Leu	PMI_RS04900	copD	copper homeostasis membrane protein CopD
NC_010554	1071911	snp	T	C	C:11 T:0	CDS	+	520/900	174/299	synonymous_variant c.520T>C p.Leu174Leu	PMI_RS04900	copD	copper homeostasis membrane protein CopD
NC_010554	1071922	snp	G	A	A:11 G:0	CDS	+	531/900	177/299	synonymous_variant c.531G>A p.Leu177Leu	PMI_RS04900	copD	copper homeostasis membrane protein CopD
NC_010554	1071937	snp	A	G	G:10 A:0	CDS	+	546/900	182/299	synonymous_variant c.546A>G p.Glu182Glu	PMI_RS04900	copD	copper homeostasis membrane protein CopD
NC_010554	1071985	snp	T	C	C:11 T:0	CDS	+	594/900	198/299	synonymous_variant c.594T>C p.Phe198Phe	PMI_RS04900	copD	copper homeostasis membrane protein CopD
NC_010554	1071994	snp	C	T	T:12 C:0	CDS	+	603/900	201/299	synonymous_variant c.603C>T p.Phe201Phe	PMI_RS04900	copD	copper homeostasis membrane protein CopD
NC_010554	1072242	mnp	CT	GC	GC:11 CT:0	CDS	+	851/900	284/299	missense_variant c.851_852delCTinsGC p.Thr284Ser	PMI_RS04900	copD	copper homeostasis membrane protein CopD
NC_010554	1073225	snp	T	C	C:10 T:0
NC_010554	1073313	snp	T	C	C:14 T:0
NC_010554	1073667	snp	T	C	C:10 T:0	CDS	-	2088/2319	696/772	synonymous_variant c.2088A>G p.Val696Val	PMI_RS04915		MCE family protein
NC_010554	1074465	snp	T	C	C:11 T:0	CDS	-	1290/2319	430/772	synonymous_variant c.1290A>G p.Val430Val	PMI_RS04915		MCE family protein
NC_010554	1074966	snp	T	C	C:10 T:0	CDS	-	789/2319	263/772	synonymous_variant c.789A>G p.Pro263Pro	PMI_RS04915		MCE family protein
NC_010554	1075206	snp	G	A	A:11 G:0	CDS	-	549/2319	183/772	synonymous_variant c.549C>T p.Arg183Arg	PMI_RS04915		MCE family protein
NC_010554	1075861	snp	T	C	C:10 T:0	CDS	-	1092/1257	364/418	synonymous_variant c.1092A>G p.Gln364Gln	PMI_RS04920		membrane integrity lipid transport subunit YebS
NC_010554	1079008	snp	G	A	A:10 G:0	CDS	+	474/2061	158/686	synonymous_variant c.474G>A p.Ala158Ala	PMI_RS04935	prc	carboxy terminal-processing peptidase
NC_010554	1079833	snp	G	A	A:13 G:0	CDS	+	1299/2061	433/686	synonymous_variant c.1299G>A p.Gln433Gln	PMI_RS04935	prc	carboxy terminal-processing peptidase
NC_010554	1079959	snp	C	T	T:16 C:0	CDS	+	1425/2061	475/686	synonymous_variant c.1425C>T p.Val475Val	PMI_RS04935	prc	carboxy terminal-processing peptidase
NC_010554	1081769	snp	A	T	T:20 A:0	CDS	+	270/1353	90/450	synonymous_variant c.270A>T p.Leu90Leu	PMI_RS04940		OprD family outer membrane porin
NC_010554	1081793	snp	T	C	C:15 T:0	CDS	+	294/1353	98/450	synonymous_variant c.294T>C p.Gly98Gly	PMI_RS04940		OprD family outer membrane porin
NC_010554	1082916	snp	G	A	A:11 G:0
NC_010554	1082924	snp	T	C	C:11 T:0
NC_010554	1083558	snp	T	A	A:12 T:0	CDS	+	327/879	109/292	synonymous_variant c.327T>A p.Thr109Thr	PMI_RS04945	htpX	protease HtpX
NC_010554	1085461	snp	A	G	G:12 A:0	CDS	-	366/1392	122/463	synonymous_variant c.366T>C p.Ile122Ile	PMI_RS04950		L-cystine transporter
NC_010554	1086653	snp	T	C	C:18 T:0
NC_010554	1087423	snp	C	T	T:11 C:0	CDS	-	138/669	46/222	missense_variant c.138G>A p.Met46Ile	PMI_RS04960	hxpB	hexitol phosphatase HxpB
NC_010554	1087874	snp	G	C	C:10 G:0	CDS	+	129/555	43/184	missense_variant c.129G>C p.Met43Ile	PMI_RS04965		YniB family protein
NC_010554	1088117	snp	G	A	A:13 G:0	CDS	+	372/555	124/184	synonymous_variant c.372G>A p.Lys124Lys	PMI_RS04965		YniB family protein
NC_010554	1089597	snp	A	T	T:12 A:0	CDS	-	678/858	226/285	synonymous_variant c.678T>A p.Thr226Thr	PMI_RS04975		metal ABC transporter permease
NC_010554	1089780	snp	G	A	A:13 G:0	CDS	-	495/858	165/285	synonymous_variant c.495C>T p.Asp165Asp	PMI_RS04975		metal ABC transporter permease
NC_010554	1089951	snp	G	A	A:11 G:0	CDS	-	324/858	108/285	synonymous_variant c.324C>T p.Val108Val	PMI_RS04975		metal ABC transporter permease
NC_010554	1090559	complex	ACCGGGA	GCCAGGC	GCCAGGC:10 ACCGGGA:0	CDS	-	624/912	206/303	synonymous_variant c.618_624delTCCCGGTinsGCCTGGC p.ThrProGly206ThrProGly	PMI_RS04980		metal ABC transporter permease
NC_010554	1090589	snp	A	G	G:14 A:0	CDS	-	594/912	198/303	synonymous_variant c.594T>C p.Ile198Ile	PMI_RS04980		metal ABC transporter permease
NC_010554	1091218	snp	G	A	A:10 G:0	CDS	-	855/888	285/295	synonymous_variant c.855C>T p.Pro285Pro	PMI_RS04985		manganese/iron ABC transporter ATP-binding protein
NC_010554	1092540	snp	A	G	G:11 A:0	CDS	-	438/909	146/302	synonymous_variant c.438T>C p.Asn146Asn	PMI_RS04990		metal ABC transporter substrate-binding protein
NC_010554	1092729	snp	A	G	G:15 A:0	CDS	-	249/909	83/302	synonymous_variant c.249T>C p.Asp83Asp	PMI_RS04990		metal ABC transporter substrate-binding protein
NC_010554	1093772	snp	A	T	T:10 A:0	CDS	+	405/702	135/233	synonymous_variant c.405A>T p.Gly135Gly	PMI_RS04995		transglycosylase SLT domain-containing protein
NC_010554	1094174	snp	A	G	G:11 A:0	CDS	-	582/735	194/244	synonymous_variant c.582T>C p.Ala194Ala	PMI_RS05000		MarC family NAAT transporter
NC_010554	1094192	snp	G	A	A:14 G:0	CDS	-	564/735	188/244	synonymous_variant c.564C>T p.Gly188Gly	PMI_RS05000		MarC family NAAT transporter
NC_010554	1095075	snp	T	C	C:14 T:0	CDS	-	384/597	128/198	synonymous_variant c.384A>G p.Leu128Leu	PMI_RS05005		GNAT family N-acetyltransferase
NC_010554	1095597	snp	G	A	A:11 G:0
NC_010554	1095664	snp	T	C	C:11 T:0
NC_010554	1096656	snp	C	T	T:10 C:0	CDS	+	487/687	163/228	missense_variant c.487C>T p.Arg163Cys	PMI_RS05015		helix-turn-helix domain-containing protein
NC_010554	1097223	snp	A	G	G:11 A:0	CDS	+	141/912	47/303	synonymous_variant c.141A>G p.Glu47Glu	PMI_RS05020		fimbrial protein
NC_010554	1097457	snp	A	G	G:17 A:0	CDS	+	375/912	125/303	synonymous_variant c.375A>G p.Pro125Pro	PMI_RS05020		fimbrial protein
NC_010554	1097493	snp	T	A	A:15 T:0	CDS	+	411/912	137/303	synonymous_variant c.411T>A p.Pro137Pro	PMI_RS05020		fimbrial protein
NC_010554	1097907	snp	C	T	T:15 C:0	CDS	+	825/912	275/303	synonymous_variant c.825C>T p.Gly275Gly	PMI_RS05020		fimbrial protein
NC_010554	1097916	snp	A	G	G:16 A:0	CDS	+	834/912	278/303	synonymous_variant c.834A>G p.Ala278Ala	PMI_RS05020		fimbrial protein
NC_010554	1098226	snp	T	G	G:22 T:0
NC_010554	1098800	snp	T	C	C:13 T:0	CDS	+	525/1929	175/642	synonymous_variant c.525T>C p.His175His	PMI_RS05025	thrS	threonine--tRNA ligase
NC_010554	1102276	snp	T	A	A:18 T:0	CDS	+	513/984	171/327	synonymous_variant c.513T>A p.Ser171Ser	PMI_RS05045	pheS	phenylalanine--tRNA ligase subunit alpha
NC_010554	1103283	snp	G	T	T:11 G:0	CDS	+	522/2388	174/795	synonymous_variant c.522G>T p.Gly174Gly	PMI_RS05050	pheT	phenylalanine--tRNA ligase subunit beta
NC_010554	1103363	snp	C	G	G:12 C:0	CDS	+	602/2388	201/795	missense_variant c.602C>G p.Ala201Gly	PMI_RS05050	pheT	phenylalanine--tRNA ligase subunit beta
NC_010554	1103505	snp	T	A	A:16 T:0	CDS	+	744/2388	248/795	synonymous_variant c.744T>A p.Pro248Pro	PMI_RS05050	pheT	phenylalanine--tRNA ligase subunit beta
NC_010554	1103712	snp	T	C	C:11 T:0	CDS	+	951/2388	317/795	synonymous_variant c.951T>C p.Phe317Phe	PMI_RS05050	pheT	phenylalanine--tRNA ligase subunit beta
NC_010554	1103970	snp	T	C	C:12 T:0	CDS	+	1209/2388	403/795	synonymous_variant c.1209T>C p.Val403Val	PMI_RS05050	pheT	phenylalanine--tRNA ligase subunit beta
NC_010554	1106195	snp	A	G	G:10 A:0	CDS	+	462/1035	154/344	synonymous_variant c.462A>G p.Lys154Lys	PMI_RS05060	btuC	vitamin B12 ABC transporter permease BtuC
NC_010554	1107980	snp	C	T	T:13 C:0	CDS	+	327/1146	109/381	synonymous_variant c.327C>T p.Val109Val	PMI_RS05070	arnB	UDP-4-amino-4-deoxy-L-arabinose aminotransferase
NC_010554	1108028	snp	C	T	T:11 C:0	CDS	+	375/1146	125/381	synonymous_variant c.375C>T p.Ile125Ile	PMI_RS05070	arnB	UDP-4-amino-4-deoxy-L-arabinose aminotransferase
NC_010554	1108106	snp	G	A	A:15 G:0	CDS	+	453/1146	151/381	synonymous_variant c.453G>A p.Leu151Leu	PMI_RS05070	arnB	UDP-4-amino-4-deoxy-L-arabinose aminotransferase
NC_010554	1109074	snp	T	C	C:16 T:0	CDS	+	276/981	92/326	synonymous_variant c.276T>C p.Asp92Asp	PMI_RS05075	arnC	undecaprenyl-phosphate 4-deoxy-4-formamido-L-arabinose transferase
NC_010554	1109131	snp	C	T	T:16 C:0	CDS	+	333/981	111/326	synonymous_variant c.333C>T p.Pro111Pro	PMI_RS05075	arnC	undecaprenyl-phosphate 4-deoxy-4-formamido-L-arabinose transferase
NC_010554	1109269	snp	G	A	A:10 G:0	CDS	+	471/981	157/326	synonymous_variant c.471G>A p.Gly157Gly	PMI_RS05075	arnC	undecaprenyl-phosphate 4-deoxy-4-formamido-L-arabinose transferase
NC_010554	1109558	snp	T	C	C:11 T:0	CDS	+	760/981	254/326	synonymous_variant c.760T>C p.Leu254Leu	PMI_RS05075	arnC	undecaprenyl-phosphate 4-deoxy-4-formamido-L-arabinose transferase
NC_010554	1110444	snp	C	T	T:11 C:0	CDS	+	666/1983	222/660	synonymous_variant c.666C>T p.Arg222Arg	PMI_RS05080	arnA	bifunctional UDP-4-amino-4-deoxy-L-arabinose formyltransferase/UDP-glucuronic acid oxidase ArnA
NC_010554	1111509	snp	A	G	G:16 A:0	CDS	+	1731/1983	577/660	synonymous_variant c.1731A>G p.Leu577Leu	PMI_RS05080	arnA	bifunctional UDP-4-amino-4-deoxy-L-arabinose formyltransferase/UDP-glucuronic acid oxidase ArnA
NC_010554	1114668	snp	C	A	A:13 C:0	CDS	+	8/402	3/133	missense_variant c.8C>A p.Thr3Asn	PMI_RS05100	arnF	4-amino-4-deoxy-L-arabinose-phosphoundecaprenol flippase subunit ArnF
NC_010554	1115070	complex	TAGAG	GATCA	GATCA:10 TAGAG:0
NC_010554	1115084	snp	T	C	C:11 T:0
NC_010554	1115288	snp	C	T	T:14 C:0	CDS	+	79/492	27/163	missense_variant c.79C>T p.Leu27Phe	PMI_RS05105		C40 family peptidase
NC_010554	1115410	snp	A	C	C:10 A:0	CDS	+	201/492	67/163	synonymous_variant c.201A>C p.Ser67Ser	PMI_RS05105		C40 family peptidase
NC_010554	1115557	snp	A	C	C:13 A:0	CDS	+	348/492	116/163	synonymous_variant c.348A>C p.Thr116Thr	PMI_RS05105		C40 family peptidase
NC_010554	1115662	snp	C	G	G:17 C:0	CDS	+	453/492	151/163	synonymous_variant c.453C>G p.Ala151Ala	PMI_RS05105		C40 family peptidase
NC_010554	1115916	snp	G	A	A:10 G:0	CDS	+	138/1020	46/339	synonymous_variant c.138G>A p.Val46Val	PMI_RS05110		lipoate--protein ligase A
NC_010554	1117179	snp	G	C	C:10 G:0	CDS	-	105/369	35/122	synonymous_variant c.105C>G p.Ser35Ser	PMI_RS05115		helix-turn-helix domain-containing protein
NC_010554	1118704	snp	T	C	C:14 T:0	CDS	-	363/1203	121/400	synonymous_variant c.363A>G p.Val121Val	PMI_RS05120	lhgO	L-2-hydroxyglutarate oxidase
NC_010554	1118785	snp	C	T	T:13 C:0	CDS	-	282/1203	94/400	synonymous_variant c.282G>A p.Lys94Lys	PMI_RS05120	lhgO	L-2-hydroxyglutarate oxidase
NC_010554	1118871	snp	A	G	G:15 A:0	CDS	-	196/1203	66/400	synonymous_variant c.196T>C p.Leu66Leu	PMI_RS05120	lhgO	L-2-hydroxyglutarate oxidase
NC_010554	1118947	snp	T	C	C:12 T:0	CDS	-	120/1203	40/400	synonymous_variant c.120A>G p.Glu40Glu	PMI_RS05120	lhgO	L-2-hydroxyglutarate oxidase
NC_010554	1121280	snp	A	G	G:11 A:0	CDS	-	486/1968	162/655	synonymous_variant c.486T>C p.Tyr162Tyr	PMI_RS05130		TRAP transporter permease
NC_010554	1121307	snp	G	A	A:10 G:0	CDS	-	459/1968	153/655	synonymous_variant c.459C>T p.Ala153Ala	PMI_RS05130		TRAP transporter permease
NC_010554	1121514	snp	C	T	T:11 C:0	CDS	-	252/1968	84/655	synonymous_variant c.252G>A p.Ala84Ala	PMI_RS05130		TRAP transporter permease
NC_010554	1123504	snp	A	G	G:10 A:0	CDS	-	227/513	76/170	missense_variant c.227T>C p.Val76Ala	PMI_RS05140		VTT domain-containing protein
NC_010554	1123656	snp	C	T	T:18 C:0	CDS	-	75/513	25/170	synonymous_variant c.75G>A p.Leu25Leu	PMI_RS05140		VTT domain-containing protein
[truncated: 5,293 more rows]

## Sheet: B4
CHROM	POS	TYPE	REF	ALT	EVIDENCE	FTYPE	STRAND	NT_POS	AA_POS	EFFECT	LOCUS_TAG	GENE	PRODUCT
NC_010554	1347	snp	T	C	C:175 T:0	CDS	+	1011/2460	337/819	synonymous_variant c.1011T>C p.Ser337Ser	PMI_RS00005	thrA	bifunctional aspartate kinase/homoserine dehydrogenase I
NC_010554	1359	snp	T	A	A:166 T:0	CDS	+	1023/2460	341/819	synonymous_variant c.1023T>A p.Arg341Arg	PMI_RS00005	thrA	bifunctional aspartate kinase/homoserine dehydrogenase I
NC_010554	1413	snp	C	T	T:154 C:0	CDS	+	1077/2460	359/819	synonymous_variant c.1077C>T p.Ser359Ser	PMI_RS00005	thrA	bifunctional aspartate kinase/homoserine dehydrogenase I
NC_010554	1666	complex	ACT	GCC	GCC:97 ACT:0	CDS	+	1330/2460	444/819	missense_variant c.1330_1332delACTinsGCC p.Thr444Ala	PMI_RS00005	thrA	bifunctional aspartate kinase/homoserine dehydrogenase I
NC_010554	2055	snp	C	T	T:112 C:0	CDS	+	1719/2460	573/819	synonymous_variant c.1719C>T p.Asn573Asn	PMI_RS00005	thrA	bifunctional aspartate kinase/homoserine dehydrogenase I
NC_010554	2073	snp	A	G	G:126 A:0	CDS	+	1737/2460	579/819	synonymous_variant c.1737A>G p.Lys579Lys	PMI_RS00005	thrA	bifunctional aspartate kinase/homoserine dehydrogenase I
NC_010554	2442	snp	G	A	A:119 G:0	CDS	+	2106/2460	702/819	synonymous_variant c.2106G>A p.Glu702Glu	PMI_RS00005	thrA	bifunctional aspartate kinase/homoserine dehydrogenase I
NC_010554	2670	snp	T	C	C:130 T:0	CDS	+	2334/2460	778/819	synonymous_variant c.2334T>C p.Ala778Ala	PMI_RS00005	thrA	bifunctional aspartate kinase/homoserine dehydrogenase I
NC_010554	2948	snp	G	A	A:112 G:0	CDS	+	150/930	50/309	synonymous_variant c.150G>A p.Gly50Gly	PMI_RS00010	thrB	homoserine kinase
NC_010554	2960	snp	T	C	C:106 T:0	CDS	+	162/930	54/309	synonymous_variant c.162T>C p.Ser54Ser	PMI_RS00010	thrB	homoserine kinase
NC_010554	3039	snp	C	T	T:113 C:0	CDS	+	241/930	81/309	missense_variant c.241C>T p.Pro81Ser	PMI_RS00010	thrB	homoserine kinase
NC_010554	3296	snp	G	A	A:140 G:0	CDS	+	498/930	166/309	synonymous_variant c.498G>A p.Pro166Pro	PMI_RS00010	thrB	homoserine kinase
NC_010554	3404	snp	C	T	T:139 C:0	CDS	+	606/930	202/309	synonymous_variant c.606C>T p.Asn202Asn	PMI_RS00010	thrB	homoserine kinase
NC_010554	3785	snp	T	G	G:74 T:0	CDS	+	54/1293	18/430	synonymous_variant c.54T>G p.Ala18Ala	PMI_RS00015	thrC	threonine synthase
NC_010554	3959	snp	A	G	G:104 A:0	CDS	+	228/1293	76/430	synonymous_variant c.228A>G p.Val76Val	PMI_RS00015	thrC	threonine synthase
NC_010554	4016	snp	C	T	T:77 C:0	CDS	+	285/1293	95/430	synonymous_variant c.285C>T p.Cys95Cys	PMI_RS00015	thrC	threonine synthase
NC_010554	4040	snp	G	A	A:84 G:0	CDS	+	309/1293	103/430	synonymous_variant c.309G>A p.Thr103Thr	PMI_RS00015	thrC	threonine synthase
NC_010554	4169	complex	TAAGC	CAAGT	CAAGT:80 TAAGC:0	CDS	+	438/1293	146/430	synonymous_variant c.438_442delTAAGCinsCAAGT p.149	PMI_RS00015	thrC	threonine synthase
NC_010554	4187	snp	G	A	A:88 G:0	CDS	+	456/1293	152/430	synonymous_variant c.456G>A p.Gln152Gln	PMI_RS00015	thrC	threonine synthase
NC_010554	4205	snp	A	C	C:85 A:0	CDS	+	474/1293	158/430	synonymous_variant c.474A>C p.Pro158Pro	PMI_RS00015	thrC	threonine synthase
NC_010554	4235	snp	G	A	A:91 G:0	CDS	+	504/1293	168/430	synonymous_variant c.504G>A p.Lys168Lys	PMI_RS00015	thrC	threonine synthase
NC_010554	4244	snp	C	T	T:96 C:0	CDS	+	513/1293	171/430	synonymous_variant c.513C>T p.Cys171Cys	PMI_RS00015	thrC	threonine synthase
NC_010554	4256	snp	G	A	A:96 G:0	CDS	+	525/1293	175/430	synonymous_variant c.525G>A p.Glu175Glu	PMI_RS00015	thrC	threonine synthase
NC_010554	4681	snp	G	A	A:95 G:0	CDS	+	950/1293	317/430	missense_variant c.950G>A p.Arg317His	PMI_RS00015	thrC	threonine synthase
NC_010554	4700	complex	ATCG	GTCT	GTCT:94 ATCG:0	CDS	+	969/1293	323/430	synonymous_variant c.969_972delATCGinsGTCT p.325	PMI_RS00015	thrC	threonine synthase
NC_010554	4743	snp	A	G	G:115 A:0	CDS	+	1012/1293	338/430	missense_variant c.1012A>G p.Lys338Glu	PMI_RS00015	thrC	threonine synthase
NC_010554	4748	snp	T	C	C:111 T:0	CDS	+	1017/1293	339/430	synonymous_variant c.1017T>C p.Thr339Thr	PMI_RS00015	thrC	threonine synthase
NC_010554	4859	snp	A	T	T:96 A:0	CDS	+	1128/1293	376/430	synonymous_variant c.1128A>T p.Thr376Thr	PMI_RS00015	thrC	threonine synthase
NC_010554	4892	snp	G	A	A:87 G:0	CDS	+	1161/1293	387/430	synonymous_variant c.1161G>A p.Glu387Glu	PMI_RS00015	thrC	threonine synthase
NC_010554	5077	snp	T	G	G:53 T:0
NC_010554	5201	snp	A	G	G:82 A:0
NC_010554	5210	snp	A	G	G:85 A:0	CDS	+	8331-07-01	2776-03-01	missense_variant c.7A>G p.Arg3Gly	PMI_RS00020		RTX toxin
NC_010554	5257	snp	A	G	G:89 A:0	CDS	+	54/8331	18/2776	synonymous_variant c.54A>G p.Leu18Leu	PMI_RS00020		RTX toxin
NC_010554	5311	snp	T	G	G:46 T:0	CDS	+	108/8331	36/2776	missense_variant c.108T>G p.Asp36Glu	PMI_RS00020		RTX toxin
NC_010554	5320	snp	A	G	G:45 A:0	CDS	+	117/8331	39/2776	synonymous_variant c.117A>G p.Arg39Arg	PMI_RS00020		RTX toxin
NC_010554	5546	snp	A	G	G:65 A:0	CDS	+	343/8331	115/2776	missense_variant c.343A>G p.Ile115Val	PMI_RS00020		RTX toxin
NC_010554	5566	complex	TTACCCA	CTATCCT	CTATCCT:53 TTACCCA:0	CDS	+	363/8331	121/2776	synonymous_variant c.363_369delTTACCCAinsCTATCCT p.124	PMI_RS00020		RTX toxin
NC_010554	5578	complex	ATTT	TTTC	TTTC:56 ATTT:0	CDS	+	375/8331	125/2776	synonymous_variant c.375_378delATTTinsTTTC p.127	PMI_RS00020		RTX toxin
NC_010554	5600	snp	A	G	G:55 A:0	CDS	+	397/8331	133/2776	missense_variant c.397A>G p.Asn133Asp	PMI_RS00020		RTX toxin
NC_010554	5606	snp	A	G	G:62 A:0	CDS	+	403/8331	135/2776	missense_variant c.403A>G p.Asn135Asp	PMI_RS00020		RTX toxin
NC_010554	5630	snp	A	T	T:76 A:0	CDS	+	427/8331	143/2776	missense_variant c.427A>T p.Thr143Ser	PMI_RS00020		RTX toxin
NC_010554	5641	snp	A	G	G:70 A:0	CDS	+	438/8331	146/2776	synonymous_variant c.438A>G p.Leu146Leu	PMI_RS00020		RTX toxin
NC_010554	5668	complex	AGTG	GGTA	GGTA:79 AGTG:0	CDS	+	465/8331	155/2776	synonymous_variant c.465_468delAGTGinsGGTA p.157	PMI_RS00020		RTX toxin
NC_010554	5732	snp	G	A	A:92 G:1	CDS	+	529/8331	177/2776	missense_variant c.529G>A p.Val177Ile	PMI_RS00020		RTX toxin
NC_010554	5859	ins	C	CA	CA:70 C:0	CDS	+	664/8331	222/2776	frameshift_variant c.663dupA p.Gln222fs	PMI_RS00020		RTX toxin
NC_010554	5911	snp	C	T	T:29 C:0	CDS	+	708/8331	236/2776	synonymous_variant c.708C>T p.Ser236Ser	PMI_RS00020		RTX toxin
NC_010554	6068	snp	A	G	G:39 A:0	CDS	+	865/8331	289/2776	missense_variant c.865A>G p.Asn289Asp	PMI_RS00020		RTX toxin
NC_010554	6163	snp	C	A	A:43 C:0	CDS	+	960/8331	320/2776	synonymous_variant c.960C>A p.Gly320Gly	PMI_RS00020		RTX toxin
NC_010554	6229	complex	AG	GA	GA:58 AG:0	CDS	+	1026/8331	342/2776	missense_variant c.1026_1027delAGinsGA p.Val343Ile	PMI_RS00020		RTX toxin
NC_010554	6510	snp	C	A	A:46 C:0	CDS	+	1307/8331	436/2776	missense_variant c.1307C>A p.Ala436Glu	PMI_RS00020		RTX toxin
NC_010554	6783	snp	T	C	C:62 T:0	CDS	+	1580/8331	527/2776	missense_variant c.1580T>C p.Ile527Thr	PMI_RS00020		RTX toxin
NC_010554	7474	snp	T	C	C:59 T:0	CDS	+	2271/8331	757/2776	synonymous_variant c.2271T>C p.Gly757Gly	PMI_RS00020		RTX toxin
NC_010554	7652	snp	G	A	A:28 G:0	CDS	+	2449/8331	817/2776	missense_variant c.2449G>A p.Val817Ile	PMI_RS00020		RTX toxin
NC_010554	7733	snp	A	G	G:24 A:0	CDS	+	2530/8331	844/2776	missense_variant c.2530A>G p.Ile844Val	PMI_RS00020		RTX toxin
NC_010554	7884	snp	T	C	C:67 T:0	CDS	+	2681/8331	894/2776	missense_variant c.2681T>C p.Ile894Thr	PMI_RS00020		RTX toxin
NC_010554	7889	complex	AATA	GATG	GATG:69 AATA:0	CDS	+	2686/8331	896/2776	missense_variant c.2686_2689delAATAinsGATG p.AsnThr896AspAla	PMI_RS00020		RTX toxin
NC_010554	7898	snp	G	A	A:76 G:0	CDS	+	2695/8331	899/2776	missense_variant c.2695G>A p.Val899Ile	PMI_RS00020		RTX toxin
NC_010554	7918	snp	T	G	G:70 T:0	CDS	+	2715/8331	905/2776	synonymous_variant c.2715T>G p.Leu905Leu	PMI_RS00020		RTX toxin
NC_010554	8434	snp	T	C	C:84 T:0	CDS	+	3231/8331	1077/2776	synonymous_variant c.3231T>C p.Val1077Val	PMI_RS00020		RTX toxin
NC_010554	8577	complex	ATC	GTG	GTG:158 ATC:0	CDS	+	3374/8331	1125/2776	missense_variant c.3374_3376delATCinsGTG p.AsnLeu1125SerVal	PMI_RS00020		RTX toxin
NC_010554	8749	snp	C	A	A:161 C:0	CDS	+	3546/8331	1182/2776	missense_variant c.3546C>A p.Asn1182Lys	PMI_RS00020		RTX toxin
NC_010554	8757	snp	C	T	T:160 C:0	CDS	+	3554/8331	1185/2776	missense_variant c.3554C>T p.Ala1185Val	PMI_RS00020		RTX toxin
NC_010554	8764	snp	T	C	C:148 T:0	CDS	+	3561/8331	1187/2776	synonymous_variant c.3561T>C p.Ile1187Ile	PMI_RS00020		RTX toxin
NC_010554	8845	snp	G	T	T:124 G:0	CDS	+	3642/8331	1214/2776	synonymous_variant c.3642G>T p.Thr1214Thr	PMI_RS00020		RTX toxin
NC_010554	8852	complex	TCTGG	CCTGA	CCTGA:117 TCTGG:0	CDS	+	3649/8331	1217/2776	missense_variant c.3649_3653delTCTGGinsCCTGA p.SerGly1217ProAsp	PMI_RS00020		RTX toxin
NC_010554	8893	snp	T	C	C:104 T:0	CDS	+	3690/8331	1230/2776	synonymous_variant c.3690T>C p.Asn1230Asn	PMI_RS00020		RTX toxin
NC_010554	8920	snp	T	C	C:97 T:0	CDS	+	3717/8331	1239/2776	synonymous_variant c.3717T>C p.Ile1239Ile	PMI_RS00020		RTX toxin
NC_010554	8927	snp	A	G	G:92 A:0	CDS	+	3724/8331	1242/2776	missense_variant c.3724A>G p.Thr1242Ala	PMI_RS00020		RTX toxin
NC_010554	8938	complex	CA	TG	TG:74 CA:0	CDS	+	3735/8331	1245/2776	missense_variant c.3735_3736delCAinsTG p.Thr1246Ala	PMI_RS00020		RTX toxin
NC_010554	8956	snp	T	C	C:88 T:0	CDS	+	3753/8331	1251/2776	synonymous_variant c.3753T>C p.Val1251Val	PMI_RS00020		RTX toxin
NC_010554	8968	snp	T	C	C:87 T:0	CDS	+	3765/8331	1255/2776	synonymous_variant c.3765T>C p.Asn1255Asn	PMI_RS00020		RTX toxin
NC_010554	8992	mnp	CA	TG	TG:67 CA:0	CDS	+	3789/8331	1263/2776	missense_variant c.3789_3790delCAinsTG p.Thr1264Ala	PMI_RS00020		RTX toxin
NC_010554	8998	mnp	AC	GT	GT:68 AC:0	CDS	+	3795/8331	1265/2776	missense_variant c.3795_3796delACinsGT p.Leu1266Phe	PMI_RS00020		RTX toxin
NC_010554	9016	snp	T	A	A:82 T:0	CDS	+	3813/8331	1271/2776	synonymous_variant c.3813T>A p.Ile1271Ile	PMI_RS00020		RTX toxin
NC_010554	9022	snp	T	C	C:76 T:2	CDS	+	3819/8331	1273/2776	synonymous_variant c.3819T>C p.His1273His	PMI_RS00020		RTX toxin
NC_010554	9074	snp	G	A	A:69 G:0	CDS	+	3871/8331	1291/2776	missense_variant c.3871G>A p.Val1291Ile	PMI_RS00020		RTX toxin
NC_010554	9177	snp	T	C	C:77 T:0	CDS	+	3974/8331	1325/2776	missense_variant c.3974T>C p.Met1325Thr	PMI_RS00020		RTX toxin
NC_010554	9220	snp	A	G	G:117 A:0	CDS	+	4017/8331	1339/2776	synonymous_variant c.4017A>G p.Gly1339Gly	PMI_RS00020		RTX toxin
NC_010554	9228	snp	A	G	G:110 A:0	CDS	+	4025/8331	1342/2776	missense_variant c.4025A>G p.Asn1342Ser	PMI_RS00020		RTX toxin
NC_010554	9271	snp	G	A	A:122 G:0	CDS	+	4068/8331	1356/2776	synonymous_variant c.4068G>A p.Ala1356Ala	PMI_RS00020		RTX toxin
NC_010554	9478	complex	GCCGAC	ACCAGT	ACCAGT:101 GCCGAC:0	CDS	+	4275/8331	1425/2776	missense_variant c.4275_4280delGCCGACinsACCAGT p.Thr1427Val	PMI_RS00020		RTX toxin
NC_010554	9508	snp	A	G	G:109 A:0	CDS	+	4305/8331	1435/2776	synonymous_variant c.4305A>G p.Glu1435Glu	PMI_RS00020		RTX toxin
NC_010554	10074	snp	T	C	C:172 T:0	CDS	+	4871/8331	1624/2776	missense_variant c.4871T>C p.Ile1624Thr	PMI_RS00020		RTX toxin
NC_010554	10309	snp	T	G	G:138 T:0	CDS	+	5106/8331	1702/2776	synonymous_variant c.5106T>G p.Arg1702Arg	PMI_RS00020		RTX toxin
NC_010554	10324	snp	A	G	G:155 A:0	CDS	+	5121/8331	1707/2776	synonymous_variant c.5121A>G p.Val1707Val	PMI_RS00020		RTX toxin
NC_010554	10345	snp	C	T	T:131 C:0	CDS	+	5142/8331	1714/2776	synonymous_variant c.5142C>T p.Val1714Val	PMI_RS00020		RTX toxin
NC_010554	10357	snp	C	T	T:118 C:0	CDS	+	5154/8331	1718/2776	synonymous_variant c.5154C>T p.Val1718Val	PMI_RS00020		RTX toxin
NC_010554	10393	snp	T	G	G:112 T:0	CDS	+	5190/8331	1730/2776	synonymous_variant c.5190T>G p.Ser1730Ser	PMI_RS00020		RTX toxin
NC_010554	10426	snp	A	C	C:96 A:0	CDS	+	5223/8331	1741/2776	synonymous_variant c.5223A>C p.Gly1741Gly	PMI_RS00020		RTX toxin
NC_010554	10620	snp	A	C	C:91 A:0	CDS	+	5417/8331	1806/2776	missense_variant c.5417A>C p.Asp1806Ala	PMI_RS00020		RTX toxin
NC_010554	10700	snp	T	C	C:104 T:0	CDS	+	5497/8331	1833/2776	missense_variant c.5497T>C p.Phe1833Leu	PMI_RS00020		RTX toxin
NC_010554	11392	mnp	TT	CC	CC:94 TT:0	CDS	+	6189/8331	2063/2776	synonymous_variant c.6189_6190delTTinsCC p.2065	PMI_RS00020		RTX toxin
NC_010554	11538	snp	G	A	A:174 G:0	CDS	+	6335/8331	2112/2776	missense_variant c.6335G>A p.Arg2112Lys	PMI_RS00020		RTX toxin
NC_010554	11567	snp	A	T	T:168 A:0	CDS	+	6364/8331	2122/2776	missense_variant c.6364A>T p.Ile2122Phe	PMI_RS00020		RTX toxin
NC_010554	11722	snp	A	G	G:155 A:0	CDS	+	6519/8331	2173/2776	synonymous_variant c.6519A>G p.Ala2173Ala	PMI_RS00020		RTX toxin
NC_010554	11740	snp	T	G	G:167 T:0	CDS	+	6537/8331	2179/2776	synonymous_variant c.6537T>G p.Thr2179Thr	PMI_RS00020		RTX toxin
NC_010554	11761	snp	A	G	G:157 A:0	CDS	+	6558/8331	2186/2776	synonymous_variant c.6558A>G p.Thr2186Thr	PMI_RS00020		RTX toxin
NC_010554	11855	complex	GCT	ACC	ACC:102 GCT:0	CDS	+	6652/8331	2218/2776	missense_variant c.6652_6654delGCTinsACC p.Ala2218Thr	PMI_RS00020		RTX toxin
NC_010554	11903	snp	G	A	A:103 G:0	CDS	+	6700/8331	2234/2776	missense_variant c.6700G>A p.Gly2234Ser	PMI_RS00020		RTX toxin
NC_010554	12109	complex	ACTA	GCTT	GCTT:99 ACTA:0	CDS	+	6906/8331	2302/2776	synonymous_variant c.6906_6909delACTAinsGCTT p.2304	PMI_RS00020		RTX toxin
NC_010554	12125	snp	G	A	A:101 G:0	CDS	+	6922/8331	2308/2776	missense_variant c.6922G>A p.Val2308Ile	PMI_RS00020		RTX toxin
NC_010554	12369	snp	T	C	C:107 T:0	CDS	+	7166/8331	2389/2776	missense_variant c.7166T>C p.Ile2389Thr	PMI_RS00020		RTX toxin
NC_010554	12850	snp	T	C	C:155 T:0	CDS	+	7647/8331	2549/2776	synonymous_variant c.7647T>C p.Ala2549Ala	PMI_RS00020		RTX toxin
NC_010554	12925	snp	C	T	T:154 C:0	CDS	+	7722/8331	2574/2776	synonymous_variant c.7722C>T p.Phe2574Phe	PMI_RS00020		RTX toxin
NC_010554	12934	snp	T	C	C:150 T:0	CDS	+	7731/8331	2577/2776	synonymous_variant c.7731T>C p.Ala2577Ala	PMI_RS00020		RTX toxin
NC_010554	13003	snp	C	T	T:160 C:0	CDS	+	7800/8331	2600/2776	synonymous_variant c.7800C>T p.Ser2600Ser	PMI_RS00020		RTX toxin
NC_010554	13021	snp	T	G	G:150 T:0	CDS	+	7818/8331	2606/2776	synonymous_variant c.7818T>G p.Gly2606Gly	PMI_RS00020		RTX toxin
NC_010554	13049	snp	G	A	A:180 G:0	CDS	+	7846/8331	2616/2776	missense_variant c.7846G>A p.Glu2616Lys	PMI_RS00020		RTX toxin
NC_010554	13075	snp	A	G	G:202 A:2	CDS	+	7872/8331	2624/2776	synonymous_variant c.7872A>G p.Gly2624Gly	PMI_RS00020		RTX toxin
NC_010554	13135	snp	A	G	G:206 A:0	CDS	+	7932/8331	2644/2776	synonymous_variant c.7932A>G p.Gly2644Gly	PMI_RS00020		RTX toxin
NC_010554	13148	snp	G	A	A:191 G:0	CDS	+	7945/8331	2649/2776	missense_variant c.7945G>A p.Gly2649Ser	PMI_RS00020		RTX toxin
NC_010554	13175	complex	GTG	ATA	ATA:143 GTG:0	CDS	+	7972/8331	2658/2776	missense_variant c.7972_7974delGTGinsATA p.Val2658Ile	PMI_RS00020		RTX toxin
NC_010554	13189	snp	C	T	T:144 C:0	CDS	+	7986/8331	2662/2776	synonymous_variant c.7986C>T p.Arg2662Arg	PMI_RS00020		RTX toxin
NC_010554	13306	snp	G	T	T:101 G:0	CDS	+	8103/8331	2701/2776	synonymous_variant c.8103G>T p.Thr2701Thr	PMI_RS00020		RTX toxin
NC_010554	13442	snp	T	C	C:109 T:0	CDS	+	8239/8331	2747/2776	missense_variant c.8239T>C p.Phe2747Leu	PMI_RS00020		RTX toxin
NC_010554	13566	snp	T	G	G:83 T:0
NC_010554	13581	snp	T	C	C:70 T:0
NC_010554	13629	snp	G	A	A:90 G:0	CDS	-	775/786	259/261	synonymous_variant c.775C>T p.Leu259Leu	PMI_RS00025	yaaA	peroxide stress protein YaaA
NC_010554	13762	snp	A	G	G:74 A:0	CDS	-	642/786	214/261	synonymous_variant c.642T>C p.Gly214Gly	PMI_RS00025	yaaA	peroxide stress protein YaaA
NC_010554	13843	snp	C	A	A:69 C:0	CDS	-	561/786	187/261	synonymous_variant c.561G>T p.Ala187Ala	PMI_RS00025	yaaA	peroxide stress protein YaaA
NC_010554	13903	snp	G	A	A:87 G:0	CDS	-	501/786	167/261	synonymous_variant c.501C>T p.Ile167Ile	PMI_RS00025	yaaA	peroxide stress protein YaaA
NC_010554	13952	snp	A	G	G:98 A:0	CDS	-	452/786	151/261	missense_variant c.452T>C p.Ile151Thr	PMI_RS00025	yaaA	peroxide stress protein YaaA
NC_010554	13957	snp	A	G	G:96 A:0	CDS	-	447/786	149/261	synonymous_variant c.447T>C p.Gly149Gly	PMI_RS00025	yaaA	peroxide stress protein YaaA
NC_010554	14077	snp	T	C	C:102 T:0	CDS	-	327/786	109/261	synonymous_variant c.327A>G p.Leu109Leu	PMI_RS00025	yaaA	peroxide stress protein YaaA
NC_010554	14085	snp	G	T	T:100 G:0	CDS	-	319/786	107/261	missense_variant c.319C>A p.Gln107Lys	PMI_RS00025	yaaA	peroxide stress protein YaaA
NC_010554	14137	snp	G	A	A:81 G:0	CDS	-	267/786	89/261	synonymous_variant c.267C>T p.Thr89Thr	PMI_RS00025	yaaA	peroxide stress protein YaaA
NC_010554	14248	snp	A	G	G:88 A:0	CDS	-	156/786	52/261	synonymous_variant c.156T>C p.Ile52Ile	PMI_RS00025	yaaA	peroxide stress protein YaaA
NC_010554	14320	snp	T	G	G:88 T:0	CDS	-	84/786	28/261	synonymous_variant c.84A>C p.Leu28Leu	PMI_RS00025	yaaA	peroxide stress protein YaaA
NC_010554	15021	snp	G	C	C:118 G:0	CDS	+	316/954	106/317	missense_variant c.316G>C p.Glu106Gln	PMI_RS00030	tal	transaldolase
NC_010554	15122	snp	G	T	T:170 G:0	CDS	+	417/954	139/317	synonymous_variant c.417G>T p.Gly139Gly	PMI_RS00030	tal	transaldolase
NC_010554	15224	snp	C	T	T:163 C:0	CDS	+	519/954	173/317	synonymous_variant c.519C>T p.Tyr173Tyr	PMI_RS00030	tal	transaldolase
NC_010554	15771	snp	T	G	G:23 T:0
NC_010554	15819	snp	G	A	A:24 G:0
NC_010554	16254	snp	G	A	A:213 G:0	CDS	+	411/984	137/327	synonymous_variant c.411G>A p.Val137Val	PMI_RS00035		SEL1-like repeat protein
NC_010554	16278	snp	G	A	A:199 G:0	CDS	+	435/984	145/327	synonymous_variant c.435G>A p.Glu145Glu	PMI_RS00035		SEL1-like repeat protein
NC_010554	16332	snp	T	C	C:164 T:0	CDS	+	489/984	163/327	synonymous_variant c.489T>C p.Ile163Ile	PMI_RS00035		SEL1-like repeat protein
NC_010554	16879	snp	C	T	T:71 C:0
NC_010554	17472	snp	A	G	G:126 A:0	CDS	+	484/588	162/195	missense_variant c.484A>G p.Ile162Val	PMI_RS00040	mog	molybdopterin adenylyltransferase
NC_010554	17609	snp	C	T	T:124 C:0
NC_010554	17628	ins	C	CAA	CAA:126 C:0
NC_010554	17711	del	AC	A	A:95 AC:0
NC_010554	17755	snp	G	A	A:88 G:0
NC_010554	17783	snp	C	T	T:74 C:0
NC_010554	17810	snp	G	T	T:57 G:0
NC_010554	17816	snp	C	T	T:52 C:0
NC_010554	17824	snp	T	G	G:40 T:0
NC_010554	17832	snp	C	T	T:36 C:0
NC_010554	18284	snp	T	C	C:96 T:0	CDS	+	184/1926	62/641	missense_variant c.184T>C p.Ser62Pro	PMI_RS00045	dnaK	molecular chaperone DnaK
NC_010554	18586	snp	C	T	T:128 C:0	CDS	+	486/1926	162/641	synonymous_variant c.486C>T p.Gly162Gly	PMI_RS00045	dnaK	molecular chaperone DnaK
NC_010554	18847	snp	C	T	T:140 C:0	CDS	+	747/1926	249/641	synonymous_variant c.747C>T p.Gly249Gly	PMI_RS00045	dnaK	molecular chaperone DnaK
NC_010554	19000	snp	G	A	A:129 G:0	CDS	+	900/1926	300/641	synonymous_variant c.900G>A p.Val300Val	PMI_RS00045	dnaK	molecular chaperone DnaK
NC_010554	19288	snp	A	G	G:180 A:0	CDS	+	1188/1926	396/641	synonymous_variant c.1188A>G p.Pro396Pro	PMI_RS00045	dnaK	molecular chaperone DnaK
NC_010554	19369	snp	T	C	C:159 T:0	CDS	+	1269/1926	423/641	synonymous_variant c.1269T>C p.Ser423Ser	PMI_RS00045	dnaK	molecular chaperone DnaK
NC_010554	19384	snp	C	T	T:152 C:0	CDS	+	1284/1926	428/641	synonymous_variant c.1284C>T p.Thr428Thr	PMI_RS00045	dnaK	molecular chaperone DnaK
NC_010554	20387	snp	T	C	C:103 T:0	CDS	+	255/1137	85/378	synonymous_variant c.255T>C p.Gly85Gly	PMI_RS00050	dnaJ	molecular chaperone DnaJ
NC_010554	20429	snp	G	A	A:113 G:0	CDS	+	297/1137	99/378	synonymous_variant c.297G>A p.Val99Val	PMI_RS00050	dnaJ	molecular chaperone DnaJ
NC_010554	20567	snp	C	T	T:113 C:0	CDS	+	435/1137	145/378	synonymous_variant c.435C>T p.Thr145Thr	PMI_RS00050	dnaJ	molecular chaperone DnaJ
NC_010554	20585	snp	A	T	T:126 A:0	CDS	+	453/1137	151/378	synonymous_variant c.453A>T p.Gly151Gly	PMI_RS00050	dnaJ	molecular chaperone DnaJ
NC_010554	20759	snp	A	G	G:118 A:0	CDS	+	627/1137	209/378	synonymous_variant c.627A>G p.Glu209Glu	PMI_RS00050	dnaJ	molecular chaperone DnaJ
NC_010554	20852	snp	A	C	C:148 A:0	CDS	+	720/1137	240/378	synonymous_variant c.720A>C p.Gly240Gly	PMI_RS00050	dnaJ	molecular chaperone DnaJ
NC_010554	20861	snp	A	G	G:147 A:0	CDS	+	729/1137	243/378	synonymous_variant c.729A>G p.Ala243Ala	PMI_RS00050	dnaJ	molecular chaperone DnaJ
NC_010554	21290	complex	CCA	TC	TC:67 CCA:0
NC_010554	21333	snp	T	C	C:76 T:0
NC_010554	21339	snp	C	A	A:79 C:0
NC_010554	21358	del	TTA	T	T:90 TTA:0
NC_010554	21375	snp	T	C	C:112 T:0
NC_010554	21380	snp	G	C	C:109 G:0
NC_010554	21441	snp	A	C	C:108 A:0
NC_010554	21532	snp	A	G	G:52 A:0
NC_010554	21540	snp	G	A	A:49 G:0
NC_010554	21545	snp	C	T	T:45 C:0
NC_010554	21557	snp	A	G	G:42 A:0
NC_010554	21580	snp	A	G	G:38 A:0
NC_010554	21684	snp	T	C	C:43 T:0
NC_010554	22111	snp	T	A	A:93 T:0	CDS	+	300/1179	100/392	synonymous_variant c.300T>A p.Ala100Ala	PMI_RS00055	nhaA	Na+/H+ antiporter NhaA
NC_010554	22180	snp	G	A	A:112 G:0	CDS	+	369/1179	123/392	synonymous_variant c.369G>A p.Gln123Gln	PMI_RS00055	nhaA	Na+/H+ antiporter NhaA
NC_010554	22336	snp	T	C	C:166 T:0	CDS	+	525/1179	175/392	synonymous_variant c.525T>C p.Tyr175Tyr	PMI_RS00055	nhaA	Na+/H+ antiporter NhaA
NC_010554	22870	snp	T	C	C:144 T:0	CDS	+	1059/1179	353/392	synonymous_variant c.1059T>C p.Ala353Ala	PMI_RS00055	nhaA	Na+/H+ antiporter NhaA
NC_010554	22918	snp	C	A	A:166 C:0	CDS	+	1107/1179	369/392	synonymous_variant c.1107C>A p.Ser369Ser	PMI_RS00055	nhaA	Na+/H+ antiporter NhaA
NC_010554	23065	snp	C	T	T:137 C:0
NC_010554	23253	snp	A	G	G:124 A:0	CDS	+	75/897	25/298	synonymous_variant c.75A>G p.Gly25Gly	PMI_RS00060	nhaR	transcriptional activator NhaR
NC_010554	23328	snp	A	G	G:133 A:0	CDS	+	150/897	50/298	synonymous_variant c.150A>G p.Gly50Gly	PMI_RS00060	nhaR	transcriptional activator NhaR
NC_010554	23491	snp	T	C	C:119 T:0	CDS	+	313/897	105/298	synonymous_variant c.313T>C p.Leu105Leu	PMI_RS00060	nhaR	transcriptional activator NhaR
NC_010554	23706	snp	C	T	T:121 C:0	CDS	+	528/897	176/298	synonymous_variant c.528C>T p.Cys176Cys	PMI_RS00060	nhaR	transcriptional activator NhaR
NC_010554	24009	snp	A	T	T:139 A:0	CDS	+	831/897	277/298	synonymous_variant c.831A>T p.Arg277Arg	PMI_RS00060	nhaR	transcriptional activator NhaR
NC_010554	24039	snp	A	G	G:135 A:0	CDS	+	861/897	287/298	synonymous_variant c.861A>G p.Val287Val	PMI_RS00060	nhaR	transcriptional activator NhaR
NC_010554	24073	snp	T	G	G:99 T:0	CDS	+	895/897	299/298	stop_lost&splice_region_variant c.895T>G p.Ter299Gluext*?	PMI_RS00060	nhaR	transcriptional activator NhaR
NC_010554	25157	snp	G	A	A:87 G:0	CDS	+	297/942	99/313	synonymous_variant c.297G>A p.Ala99Ala	PMI_RS00070	ribF	bifunctional riboflavin kinase/FAD synthetase
NC_010554	25954	snp	C	T	T:101 C:0	CDS	+	123/2811	41/936	synonymous_variant c.123C>T p.Ile41Ile	PMI_RS00075	ileS	isoleucine--tRNA ligase
NC_010554	26627	snp	G	A	A:137 G:0	CDS	+	796/2811	266/936	missense_variant c.796G>A p.Asp266Asn	PMI_RS00075	ileS	isoleucine--tRNA ligase
NC_010554	26815	snp	G	A	A:145 G:0	CDS	+	984/2811	328/936	synonymous_variant c.984G>A p.Thr328Thr	PMI_RS00075	ileS	isoleucine--tRNA ligase
NC_010554	26833	snp	A	G	G:127 A:0	CDS	+	1002/2811	334/936	synonymous_variant c.1002A>G p.Ala334Ala	PMI_RS00075	ileS	isoleucine--tRNA ligase
NC_010554	26998	snp	G	A	A:179 G:0	CDS	+	1167/2811	389/936	synonymous_variant c.1167G>A p.Lys389Lys	PMI_RS00075	ileS	isoleucine--tRNA ligase
NC_010554	27064	snp	G	A	A:177 G:0	CDS	+	1233/2811	411/936	synonymous_variant c.1233G>A p.Pro411Pro	PMI_RS00075	ileS	isoleucine--tRNA ligase
NC_010554	27178	snp	A	T	T:147 A:0	CDS	+	1347/2811	449/936	synonymous_variant c.1347A>T p.Ala449Ala	PMI_RS00075	ileS	isoleucine--tRNA ligase
NC_010554	27448	snp	A	G	G:149 A:0	CDS	+	1617/2811	539/936	synonymous_variant c.1617A>G p.Thr539Thr	PMI_RS00075	ileS	isoleucine--tRNA ligase
NC_010554	27472	snp	C	T	T:158 C:0	CDS	+	1641/2811	547/936	synonymous_variant c.1641C>T p.Arg547Arg	PMI_RS00075	ileS	isoleucine--tRNA ligase
NC_010554	27493	snp	A	T	T:153 A:0	CDS	+	1662/2811	554/936	synonymous_variant c.1662A>T p.Ser554Ser	PMI_RS00075	ileS	isoleucine--tRNA ligase
NC_010554	27562	snp	A	G	G:124 A:0	CDS	+	1731/2811	577/936	synonymous_variant c.1731A>G p.Thr577Thr	PMI_RS00075	ileS	isoleucine--tRNA ligase
NC_010554	27610	snp	T	C	C:129 T:0	CDS	+	1779/2811	593/936	synonymous_variant c.1779T>C p.Phe593Phe	PMI_RS00075	ileS	isoleucine--tRNA ligase
NC_010554	27736	snp	T	G	G:141 T:0	CDS	+	1905/2811	635/936	synonymous_variant c.1905T>G p.Gly635Gly	PMI_RS00075	ileS	isoleucine--tRNA ligase
NC_010554	27931	complex	GCAT	ACAC	ACAC:142 GCAT:0	CDS	+	2100/2811	700/936	synonymous_variant c.2100_2103delGCATinsACAC p.702	PMI_RS00075	ileS	isoleucine--tRNA ligase
NC_010554	28186	snp	G	T	T:133 G:0	CDS	+	2355/2811	785/936	synonymous_variant c.2355G>T p.Val785Val	PMI_RS00075	ileS	isoleucine--tRNA ligase
NC_010554	28261	snp	G	A	A:147 G:0	CDS	+	2430/2811	810/936	synonymous_variant c.2430G>A p.Glu810Glu	PMI_RS00075	ileS	isoleucine--tRNA ligase
NC_010554	28771	snp	T	C	C:114 T:0	CDS	+	126/516	42/171	synonymous_variant c.126T>C p.Val42Val	PMI_RS00080	lspA	signal peptidase II
NC_010554	28925	complex	ACT	GCC	GCC:144 ACT:0	CDS	+	280/516	94/171	missense_variant c.280_282delACTinsGCC p.Thr94Ala	PMI_RS00080	lspA	signal peptidase II
NC_010554	29333	snp	A	G	G:120 A:0	CDS	+	102/471	34/156	synonymous_variant c.102A>G p.Pro34Pro	PMI_RS00085	fkpB	FKBP-type peptidyl-prolyl cis-trans isomerase
NC_010554	29564	snp	C	A	A:145 C:0	CDS	+	333/471	111/156	synonymous_variant c.333C>A p.Gly111Gly	PMI_RS00085	fkpB	FKBP-type peptidyl-prolyl cis-trans isomerase
NC_010554	30089	snp	A	G	G:146 A:0	CDS	+	407/954	136/317	missense_variant c.407A>G p.Asn136Ser	PMI_RS00090	ispH	4-hydroxy-3-methylbut-2-enyl diphosphate reductase
NC_010554	30123	snp	G	T	T:119 G:0	CDS	+	441/954	147/317	synonymous_variant c.441G>T p.Ser147Ser	PMI_RS00090	ispH	4-hydroxy-3-methylbut-2-enyl diphosphate reductase
NC_010554	30186	snp	C	T	T:122 C:0	CDS	+	504/954	168/317	synonymous_variant c.504C>T p.Thr168Thr	PMI_RS00090	ispH	4-hydroxy-3-methylbut-2-enyl diphosphate reductase
NC_010554	30195	snp	A	C	C:115 A:0	CDS	+	513/954	171/317	synonymous_variant c.513A>C p.Ser171Ser	PMI_RS00090	ispH	4-hydroxy-3-methylbut-2-enyl diphosphate reductase
NC_010554	30234	snp	G	A	A:115 G:0	CDS	+	552/954	184/317	synonymous_variant c.552G>A p.Lys184Lys	PMI_RS00090	ispH	4-hydroxy-3-methylbut-2-enyl diphosphate reductase
NC_010554	30258	snp	T	C	C:116 T:0	CDS	+	576/954	192/317	synonymous_variant c.576T>C p.Pro192Pro	PMI_RS00090	ispH	4-hydroxy-3-methylbut-2-enyl diphosphate reductase
NC_010554	30676	snp	T	A	A:80 T:0
NC_010554	30886	snp	C	T	T:126 C:0	CDS	+	8/822	3/273	missense_variant c.8C>T p.Ala3Val	PMI_RS00095	dapB	4-hydroxy-tetrahydrodipicolinate reductase
NC_010554	30905	snp	G	C	C:132 G:0	CDS	+	27/822	9/273	synonymous_variant c.27G>C p.Ala9Ala	PMI_RS00095	dapB	4-hydroxy-tetrahydrodipicolinate reductase
NC_010554	31139	snp	T	C	C:131 T:0	CDS	+	261/822	87/273	synonymous_variant c.261T>C p.Ser87Ser	PMI_RS00095	dapB	4-hydroxy-tetrahydrodipicolinate reductase
NC_010554	31229	snp	A	T	T:103 A:0	CDS	+	351/822	117/273	synonymous_variant c.351A>T p.Ala117Ala	PMI_RS00095	dapB	4-hydroxy-tetrahydrodipicolinate reductase
NC_010554	31301	snp	G	A	A:140 G:0	CDS	+	423/822	141/273	synonymous_variant c.423G>A p.Glu141Glu	PMI_RS00095	dapB	4-hydroxy-tetrahydrodipicolinate reductase
NC_010554	31430	snp	A	T	T:127 A:0	CDS	+	552/822	184/273	synonymous_variant c.552A>T p.Arg184Arg	PMI_RS00095	dapB	4-hydroxy-tetrahydrodipicolinate reductase
NC_010554	31535	snp	A	G	G:124 A:0	CDS	+	657/822	219/273	synonymous_variant c.657A>G p.Glu219Glu	PMI_RS00095	dapB	4-hydroxy-tetrahydrodipicolinate reductase
NC_010554	31553	snp	A	G	G:132 A:0	CDS	+	675/822	225/273	synonymous_variant c.675A>G p.Ala225Ala	PMI_RS00095	dapB	4-hydroxy-tetrahydrodipicolinate reductase
NC_010554	31589	snp	C	A	A:125 C:0	CDS	+	711/822	237/273	synonymous_variant c.711C>A p.Ala237Ala	PMI_RS00095	dapB	4-hydroxy-tetrahydrodipicolinate reductase
NC_010554	31619	snp	G	A	A:107 G:0	CDS	+	741/822	247/273	synonymous_variant c.741G>A p.Ala247Ala	PMI_RS00095	dapB	4-hydroxy-tetrahydrodipicolinate reductase
NC_010554	31638	snp	C	T	T:88 C:0	CDS	+	760/822	254/273	synonymous_variant c.760C>T p.Leu254Leu	PMI_RS00095	dapB	4-hydroxy-tetrahydrodipicolinate reductase
NC_010554	31648	complex	AAAAATCG	GAAAGTCT	GAAAGTCT:58 AAAAATCG:0	CDS	+	770/822	257/273	missense_variant c.770_777delAAAAATCGinsGAAAGTCT p.Lys257Arg	PMI_RS00095	dapB	4-hydroxy-tetrahydrodipicolinate reductase
NC_010554	31679	snp	G	A	A:45 G:0	CDS	+	801/822	267/273	synonymous_variant c.801G>A p.Val267Val	PMI_RS00095	dapB	4-hydroxy-tetrahydrodipicolinate reductase
NC_010554	31697	snp	G	A	A:31 G:0	CDS	+	819/822	273/273	synonymous_variant c.819G>A p.Leu273Leu	PMI_RS00095	dapB	4-hydroxy-tetrahydrodipicolinate reductase
NC_010554	31705	snp	A	G	G:32 A:0
NC_010554	31720	complex	TA	CG	CG:25 TA:0
NC_010554	31761	snp	G	A	A:18 G:0
NC_010554	31771	complex	ATATAA	GTTCAG	GTTCAG:15 ATATAA:0
NC_010554	31795	snp	G	A	A:24 G:0
NC_010554	31802	snp	T	A	A:25 T:0
NC_010554	31807	snp	C	A	A:24 C:0
NC_010554	31815	snp	A	G	G:25 A:0
NC_010554	31825	snp	A	G	G:25 A:0
NC_010554	31831	snp	A	G	G:24 A:0
NC_010554	31928	snp	A	G	G:53 A:0
NC_010554	31939	snp	T	C	C:54 T:0
NC_010554	32576	snp	A	G	G:101 A:0	CDS	+	441/1164	147/387	synonymous_variant c.441A>G p.Ala147Ala	PMI_RS00100	carA	glutamine-hydrolyzing carbamoyl-phosphate synthase small subunit
NC_010554	32628	snp	G	A	A:123 G:0	CDS	+	493/1164	165/387	missense_variant c.493G>A p.Glu165Lys	PMI_RS00100	carA	glutamine-hydrolyzing carbamoyl-phosphate synthase small subunit
NC_010554	32672	snp	A	G	G:118 A:0	CDS	+	537/1164	179/387	synonymous_variant c.537A>G p.Gly179Gly	PMI_RS00100	carA	glutamine-hydrolyzing carbamoyl-phosphate synthase small subunit
NC_010554	32760	snp	C	T	T:119 C:0	CDS	+	625/1164	209/387	synonymous_variant c.625C>T p.Leu209Leu	PMI_RS00100	carA	glutamine-hydrolyzing carbamoyl-phosphate synthase small subunit
NC_010554	32783	snp	A	G	G:137 A:0	CDS	+	648/1164	216/387	synonymous_variant c.648A>G p.Val216Val	PMI_RS00100	carA	glutamine-hydrolyzing carbamoyl-phosphate synthase small subunit
NC_010554	32825	snp	G	T	T:123 G:0	CDS	+	690/1164	230/387	synonymous_variant c.690G>T p.Ala230Ala	PMI_RS00100	carA	glutamine-hydrolyzing carbamoyl-phosphate synthase small subunit
NC_010554	33113	snp	A	G	G:144 A:0	CDS	+	978/1164	326/387	synonymous_variant c.978A>G p.Arg326Arg	PMI_RS00100	carA	glutamine-hydrolyzing carbamoyl-phosphate synthase small subunit
NC_010554	33396	snp	T	C	C:118 T:0	CDS	+	81/3228	27/1075	synonymous_variant c.81T>C p.Asp27Asp	PMI_RS00105	carB	carbamoyl-phosphate synthase large subunit
NC_010554	33424	snp	T	C	C:137 T:0	CDS	+	109/3228	37/1075	synonymous_variant c.109T>C p.Leu37Leu	PMI_RS00105	carB	carbamoyl-phosphate synthase large subunit
NC_010554	33543	snp	G	A	A:143 G:0	CDS	+	228/3228	76/1075	synonymous_variant c.228G>A p.Lys76Lys	PMI_RS00105	carB	carbamoyl-phosphate synthase large subunit
NC_010554	33846	complex	GGGAGGC	AGGGGGG	AGGGGGG:75 GGGAGGC:0	CDS	+	531/3228	177/1075	synonymous_variant c.531_537delGGGAGGCinsAGGGGGG p.180	PMI_RS00105	carB	carbamoyl-phosphate synthase large subunit
NC_010554	33918	snp	A	C	C:117 A:0	CDS	+	603/3228	201/1075	synonymous_variant c.603A>C p.Thr201Thr	PMI_RS00105	carB	carbamoyl-phosphate synthase large subunit
NC_010554	34038	complex	GATC	TATT	TATT:116 GATC:0	CDS	+	723/3228	241/1075	synonymous_variant c.723_726delGATCinsTATT p.243	PMI_RS00105	carB	carbamoyl-phosphate synthase large subunit
NC_010554	34047	snp	C	T	T:130 C:0	CDS	+	732/3228	244/1075	synonymous_variant c.732C>T p.Thr244Thr	PMI_RS00105	carB	carbamoyl-phosphate synthase large subunit
NC_010554	34152	snp	T	C	C:103 T:0	CDS	+	837/3228	279/1075	synonymous_variant c.837T>C p.Thr279Thr	PMI_RS00105	carB	carbamoyl-phosphate synthase large subunit
NC_010554	34218	snp	T	C	C:85 T:0	CDS	+	903/3228	301/1075	synonymous_variant c.903T>C p.Asn301Asn	PMI_RS00105	carB	carbamoyl-phosphate synthase large subunit
NC_010554	34287	snp	C	A	A:91 C:0	CDS	+	972/3228	324/1075	synonymous_variant c.972C>A p.Ala324Ala	PMI_RS00105	carB	carbamoyl-phosphate synthase large subunit
NC_010554	34335	snp	T	C	C:90 T:0	CDS	+	1020/3228	340/1075	synonymous_variant c.1020T>C p.Thr340Thr	PMI_RS00105	carB	carbamoyl-phosphate synthase large subunit
NC_010554	34608	snp	C	T	T:125 C:0	CDS	+	1293/3228	431/1075	synonymous_variant c.1293C>T p.Ala431Ala	PMI_RS00105	carB	carbamoyl-phosphate synthase large subunit
NC_010554	34761	snp	A	T	T:85 A:0	CDS	+	1446/3228	482/1075	synonymous_variant c.1446A>T p.Ala482Ala	PMI_RS00105	carB	carbamoyl-phosphate synthase large subunit
NC_010554	34809	snp	T	G	G:98 T:0	CDS	+	1494/3228	498/1075	synonymous_variant c.1494T>G p.Ala498Ala	PMI_RS00105	carB	carbamoyl-phosphate synthase large subunit
NC_010554	34849	snp	G	A	A:114 G:0	CDS	+	1534/3228	512/1075	missense_variant c.1534G>A p.Ala512Thr	PMI_RS00105	carB	carbamoyl-phosphate synthase large subunit
NC_010554	34864	snp	C	A	A:116 C:0	CDS	+	1549/3228	517/1075	synonymous_variant c.1549C>A p.Arg517Arg	PMI_RS00105	carB	carbamoyl-phosphate synthase large subunit
NC_010554	35031	snp	C	T	T:188 C:0	CDS	+	1716/3228	572/1075	synonymous_variant c.1716C>T p.Ile572Ile	PMI_RS00105	carB	carbamoyl-phosphate synthase large subunit
NC_010554	35103	snp	C	T	T:151 C:0	CDS	+	1788/3228	596/1075	synonymous_variant c.1788C>T p.Thr596Thr	PMI_RS00105	carB	carbamoyl-phosphate synthase large subunit
NC_010554	35202	snp	A	T	T:123 A:0	CDS	+	1887/3228	629/1075	synonymous_variant c.1887A>T p.Ile629Ile	PMI_RS00105	carB	carbamoyl-phosphate synthase large subunit
NC_010554	35304	snp	T	C	C:107 T:0	CDS	+	1989/3228	663/1075	synonymous_variant c.1989T>C p.Gly663Gly	PMI_RS00105	carB	carbamoyl-phosphate synthase large subunit
NC_010554	35328	snp	A	G	G:115 A:0	CDS	+	2013/3228	671/1075	synonymous_variant c.2013A>G p.Lys671Lys	PMI_RS00105	carB	carbamoyl-phosphate synthase large subunit
NC_010554	35355	snp	G	A	A:108 G:0	CDS	+	2040/3228	680/1075	synonymous_variant c.2040G>A p.Lys680Lys	PMI_RS00105	carB	carbamoyl-phosphate synthase large subunit
NC_010554	35628	snp	A	G	G:153 A:1	CDS	+	2313/3228	771/1075	synonymous_variant c.2313A>G p.Gln771Gln	PMI_RS00105	carB	carbamoyl-phosphate synthase large subunit
NC_010554	35691	snp	A	T	T:126 A:0	CDS	+	2376/3228	792/1075	synonymous_variant c.2376A>T p.Ser792Ser	PMI_RS00105	carB	carbamoyl-phosphate synthase large subunit
NC_010554	35763	snp	C	T	T:135 C:0	CDS	+	2448/3228	816/1075	synonymous_variant c.2448C>T p.Leu816Leu	PMI_RS00105	carB	carbamoyl-phosphate synthase large subunit
NC_010554	35850	snp	T	C	C:118 T:0	CDS	+	2535/3228	845/1075	synonymous_variant c.2535T>C p.Arg845Arg	PMI_RS00105	carB	carbamoyl-phosphate synthase large subunit
NC_010554	35919	snp	G	A	A:158 G:0	CDS	+	2604/3228	868/1075	synonymous_variant c.2604G>A p.Val868Val	PMI_RS00105	carB	carbamoyl-phosphate synthase large subunit
NC_010554	35940	snp	A	G	G:122 A:0	CDS	+	2625/3228	875/1075	synonymous_variant c.2625A>G p.Glu875Glu	PMI_RS00105	carB	carbamoyl-phosphate synthase large subunit
NC_010554	35949	snp	C	T	T:128 C:0	CDS	+	2634/3228	878/1075	synonymous_variant c.2634C>T p.Gly878Gly	PMI_RS00105	carB	carbamoyl-phosphate synthase large subunit
NC_010554	36000	snp	T	C	C:130 T:0	CDS	+	2685/3228	895/1075	synonymous_variant c.2685T>C p.Leu895Leu	PMI_RS00105	carB	carbamoyl-phosphate synthase large subunit
NC_010554	36027	snp	C	T	T:120 C:0	CDS	+	2712/3228	904/1075	synonymous_variant c.2712C>T p.Asp904Asp	PMI_RS00105	carB	carbamoyl-phosphate synthase large subunit
NC_010554	36084	snp	T	C	C:91 T:0	CDS	+	2769/3228	923/1075	synonymous_variant c.2769T>C p.Thr923Thr	PMI_RS00105	carB	carbamoyl-phosphate synthase large subunit
NC_010554	36105	snp	A	G	G:97 A:0	CDS	+	2790/3228	930/1075	synonymous_variant c.2790A>G p.Lys930Lys	PMI_RS00105	carB	carbamoyl-phosphate synthase large subunit
NC_010554	36165	snp	T	C	C:128 T:0	CDS	+	2850/3228	950/1075	synonymous_variant c.2850T>C p.Arg950Arg	PMI_RS00105	carB	carbamoyl-phosphate synthase large subunit
NC_010554	36180	snp	A	G	G:133 A:0	CDS	+	2865/3228	955/1075	synonymous_variant c.2865A>G p.Lys955Lys	PMI_RS00105	carB	carbamoyl-phosphate synthase large subunit
NC_010554	36397	snp	T	C	C:174 T:0	CDS	+	3082/3228	1028/1075	synonymous_variant c.3082T>C p.Leu1028Leu	PMI_RS00105	carB	carbamoyl-phosphate synthase large subunit
NC_010554	36441	snp	C	T	T:168 C:0	CDS	+	3126/3228	1042/1075	synonymous_variant c.3126C>T p.Thr1042Thr	PMI_RS00105	carB	carbamoyl-phosphate synthase large subunit
NC_010554	36544	snp	T	C	C:103 T:0
NC_010554	36556	snp	T	C	C:117 T:0
NC_010554	36563	snp	A	C	C:115 A:0
NC_010554	36575	snp	G	A	A:100 G:0
NC_010554	36610	complex	CG	TCT	TCT:62 CG:0
NC_010554	37455	snp	C	T	T:111 C:0	CDS	-	6862/7077	2288/2358	missense_variant c.6862G>A p.Glu2288Lys	PMI_RS00110		Ig-like domain-containing protein
NC_010554	37629	snp	C	T	T:124 C:0	CDS	-	6688/7077	2230/2358	missense_variant c.6688G>A p.Ala2230Thr	PMI_RS00110		Ig-like domain-containing protein
NC_010554	37738	snp	G	A	A:113 G:0	CDS	-	6579/7077	2193/2358	synonymous_variant c.6579C>T p.Tyr2193Tyr	PMI_RS00110		Ig-like domain-containing protein
NC_010554	37828	snp	C	T	T:126 C:0	CDS	-	6489/7077	2163/2358	synonymous_variant c.6489G>A p.Pro2163Pro	PMI_RS00110		Ig-like domain-containing protein
NC_010554	37845	snp	G	A	A:152 G:0	CDS	-	6472/7077	2158/2358	missense_variant c.6472C>T p.His2158Tyr	PMI_RS00110		Ig-like domain-containing protein
NC_010554	38054	snp	G	T	T:145 G:0	CDS	-	6263/7077	2088/2358	missense_variant c.6263C>A p.Thr2088Lys	PMI_RS00110		Ig-like domain-containing protein
NC_010554	38292	snp	T	G	G:115 T:0	CDS	-	6025/7077	2009/2358	missense_variant c.6025A>C p.Thr2009Pro	PMI_RS00110		Ig-like domain-containing protein
NC_010554	38365	snp	G	T	T:104 G:0	CDS	-	5952/7077	1984/2358	missense_variant c.5952C>A p.Ser1984Arg	PMI_RS00110		Ig-like domain-containing protein
NC_010554	38371	snp	A	C	C:103 A:0	CDS	-	5946/7077	1982/2358	synonymous_variant c.5946T>G p.Ala1982Ala	PMI_RS00110		Ig-like domain-containing protein
NC_010554	38599	snp	T	G	G:180 T:0	CDS	-	5718/7077	1906/2358	synonymous_variant c.5718A>C p.Pro1906Pro	PMI_RS00110		Ig-like domain-containing protein
NC_010554	38808	snp	T	C	C:133 T:1	CDS	-	5509/7077	1837/2358	missense_variant c.5509A>G p.Ile1837Val	PMI_RS00110		Ig-like domain-containing protein
NC_010554	39058	snp	G	A	A:121 G:0	CDS	-	5259/7077	1753/2358	synonymous_variant c.5259C>T p.Thr1753Thr	PMI_RS00110		Ig-like domain-containing protein
NC_010554	39065	snp	C	T	T:114 C:0	CDS	-	5252/7077	1751/2358	missense_variant c.5252G>A p.Gly1751Asp	PMI_RS00110		Ig-like domain-containing protein
NC_010554	39385	snp	T	C	C:133 T:0	CDS	-	4932/7077	1644/2358	synonymous_variant c.4932A>G p.Ala1644Ala	PMI_RS00110		Ig-like domain-containing protein
NC_010554	39529	snp	C	T	T:136 C:0	CDS	-	4788/7077	1596/2358	synonymous_variant c.4788G>A p.Gln1596Gln	PMI_RS00110		Ig-like domain-containing protein
NC_010554	39572	snp	C	T	T:119 C:0	CDS	-	4745/7077	1582/2358	missense_variant c.4745G>A p.Arg1582His	PMI_RS00110		Ig-like domain-containing protein
NC_010554	39806	snp	T	G	G:172 T:0	CDS	-	4511/7077	1504/2358	missense_variant c.4511A>C p.Glu1504Ala	PMI_RS00110		Ig-like domain-containing protein
NC_010554	39943	snp	C	T	T:207 C:0	CDS	-	4374/7077	1458/2358	missense_variant c.4374G>A p.Met1458Ile	PMI_RS00110		Ig-like domain-containing protein
NC_010554	39973	snp	T	C	C:159 T:0	CDS	-	4344/7077	1448/2358	synonymous_variant c.4344A>G p.Leu1448Leu	PMI_RS00110		Ig-like domain-containing protein
NC_010554	39994	snp	A	G	G:170 A:0	CDS	-	4323/7077	1441/2358	synonymous_variant c.4323T>C p.Ser1441Ser	PMI_RS00110		Ig-like domain-containing protein
NC_010554	40015	snp	A	C	C:170 A:0	CDS	-	4302/7077	1434/2358	missense_variant c.4302T>G p.Ile1434Met	PMI_RS00110		Ig-like domain-containing protein
NC_010554	40756	snp	A	T	T:169 A:0	CDS	-	3561/7077	1187/2358	synonymous_variant c.3561T>A p.Ala1187Ala	PMI_RS00110		Ig-like domain-containing protein
NC_010554	41695	snp	G	T	T:159 G:0	CDS	-	2622/7077	874/2358	missense_variant c.2622C>A p.Asn874Lys	PMI_RS00110		Ig-like domain-containing protein
NC_010554	42404	snp	T	G	G:106 T:0	CDS	-	1913/7077	638/2358	missense_variant c.1913A>C p.Glu638Ala	PMI_RS00110		Ig-like domain-containing protein
NC_010554	42698	snp	T	C	C:149 T:0	CDS	-	1619/7077	540/2358	missense_variant c.1619A>G p.Lys540Arg	PMI_RS00110		Ig-like domain-containing protein
NC_010554	42706	snp	T	A	A:133 T:0	CDS	-	1611/7077	537/2358	synonymous_variant c.1611A>T p.Ala537Ala	PMI_RS00110		Ig-like domain-containing protein
NC_010554	42790	snp	C	T	T:118 C:0	CDS	-	1527/7077	509/2358	synonymous_variant c.1527G>A p.Thr509Thr	PMI_RS00110		Ig-like domain-containing protein
NC_010554	42973	snp	G	A	A:112 G:0	CDS	-	1344/7077	448/2358	synonymous_variant c.1344C>T p.Ala448Ala	PMI_RS00110		Ig-like domain-containing protein
NC_010554	43120	snp	A	G	G:120 A:0	CDS	-	1197/7077	399/2358	synonymous_variant c.1197T>C p.Arg399Arg	PMI_RS00110		Ig-like domain-containing protein
NC_010554	43205	snp	T	C	C:168 T:0	CDS	-	1112/7077	371/2358	missense_variant c.1112A>G p.Asn371Ser	PMI_RS00110		Ig-like domain-containing protein
NC_010554	44179	snp	G	A	A:64 G:0	CDS	-	138/7077	46/2358	synonymous_variant c.138C>T p.Asn46Asn	PMI_RS00110		Ig-like domain-containing protein
NC_010554	45332	snp	T	G	G:137 T:0	CDS	-	114/831	38/276	missense_variant c.114A>C p.Leu38Phe	PMI_RS00115	dkgA	2,5-didehydrogluconate reductase DkgA
NC_010554	45620	snp	T	A	A:109 T:0	CDS	-	1011/1158	337/385	synonymous_variant c.1011A>T p.Leu337Leu	PMI_RS00120		iron-containing alcohol dehydrogenase
NC_010554	45641	snp	C	T	T:122 C:0	CDS	-	990/1158	330/385	synonymous_variant c.990G>A p.Lys330Lys	PMI_RS00120		iron-containing alcohol dehydrogenase
NC_010554	45860	complex	ACCG	TCCA	TCCA:163 ACCG:0	CDS	-	771/1158	256/385	synonymous_variant c.768_771delCGGTinsTGGA p.258	PMI_RS00120		iron-containing alcohol dehydrogenase
NC_010554	45992	snp	T	C	C:180 T:0	CDS	-	639/1158	213/385	synonymous_variant c.639A>G p.Glu213Glu	PMI_RS00120		iron-containing alcohol dehydrogenase
NC_010554	46025	snp	A	G	G:160 A:0	CDS	-	606/1158	202/385	synonymous_variant c.606T>C p.Leu202Leu	PMI_RS00120		iron-containing alcohol dehydrogenase
NC_010554	46260	snp	G	T	T:98 G:0	CDS	-	371/1158	124/385	missense_variant c.371C>A p.Ala124Glu	PMI_RS00120		iron-containing alcohol dehydrogenase
NC_010554	46313	snp	A	G	G:120 A:0	CDS	-	318/1158	106/385	synonymous_variant c.318T>C p.Ala106Ala	PMI_RS00120		iron-containing alcohol dehydrogenase
NC_010554	46475	snp	C	T	T:104 C:0	CDS	-	156/1158	52/385	synonymous_variant c.156G>A p.Ala52Ala	PMI_RS00120		iron-containing alcohol dehydrogenase
NC_010554	46573	snp	C	T	T:109 C:0	CDS	-	58/1158	20/385	missense_variant c.58G>A p.Ala20Thr	PMI_RS00120		iron-containing alcohol dehydrogenase
NC_010554	46729	snp	C	G	G:144 C:0
NC_010554	46957	snp	A	G	G:86 A:0	CDS	+	140/783	47/260	missense_variant c.140A>G p.Asn47Ser	PMI_RS00125		class I SAM-dependent methyltransferase
NC_010554	47000	snp	T	C	C:81 T:0	CDS	+	183/783	61/260	synonymous_variant c.183T>C p.Asn61Asn	PMI_RS00125		class I SAM-dependent methyltransferase
NC_010554	47021	snp	T	A	A:87 T:0	CDS	+	204/783	68/260	synonymous_variant c.204T>A p.Ala68Ala	PMI_RS00125		class I SAM-dependent methyltransferase
NC_010554	47060	snp	T	C	C:105 T:0	CDS	+	243/783	81/260	synonymous_variant c.243T>C p.Gly81Gly	PMI_RS00125		class I SAM-dependent methyltransferase
NC_010554	47124	snp	C	T	T:85 C:0	CDS	+	307/783	103/260	missense_variant c.307C>T p.His103Tyr	PMI_RS00125		class I SAM-dependent methyltransferase
NC_010554	47282	snp	A	G	G:109 A:0	CDS	+	465/783	155/260	synonymous_variant c.465A>G p.Gly155Gly	PMI_RS00125		class I SAM-dependent methyltransferase
NC_010554	47991	snp	A	G	G:192 A:0	CDS	-	459/672	153/223	synonymous_variant c.459T>C p.Phe153Phe	PMI_RS00130		DedA family protein
NC_010554	48192	snp	G	T	T:115 G:0	CDS	-	258/672	86/223	synonymous_variant c.258C>A p.Gly86Gly	PMI_RS00130		DedA family protein
NC_010554	48594	snp	A	G	G:93 A:0	CDS	-	1174/1194	392/397	missense_variant c.1174T>C p.Phe392Leu	PMI_RS00135	metC	cystathionine beta-lyase
NC_010554	48694	snp	C	T	T:147 C:0	CDS	-	1074/1194	358/397	missense_variant c.1074G>A p.Met358Ile	PMI_RS00135	metC	cystathionine beta-lyase
NC_010554	49534	snp	G	A	A:133 G:0	CDS	-	234/1194	78/397	synonymous_variant c.234C>T p.Thr78Thr	PMI_RS00135	metC	cystathionine beta-lyase
NC_010554	49612	snp	T	G	G:102 T:0	CDS	-	156/1194	52/397	synonymous_variant c.156A>C p.Gly52Gly	PMI_RS00135	metC	cystathionine beta-lyase
NC_010554	49770	snp	G	T	T:161 G:0
NC_010554	50358	snp	A	G	G:79 A:0	CDS	+	261/1011	87/336	synonymous_variant c.261A>G p.Ala87Ala	PMI_RS00140	exbB	tonB-system energizer ExbB
NC_010554	50616	snp	A	G	G:94 A:0	CDS	+	519/1011	173/336	synonymous_variant c.519A>G p.Lys173Lys	PMI_RS00140	exbB	tonB-system energizer ExbB
NC_010554	50667	snp	T	C	C:91 T:0	CDS	+	570/1011	190/336	synonymous_variant c.570T>C p.Asp190Asp	PMI_RS00140	exbB	tonB-system energizer ExbB
NC_010554	50724	snp	C	T	T:94 C:1	CDS	+	627/1011	209/336	synonymous_variant c.627C>T p.Ser209Ser	PMI_RS00140	exbB	tonB-system energizer ExbB
NC_010554	50769	snp	G	C	C:106 G:0	CDS	+	672/1011	224/336	synonymous_variant c.672G>C p.Ala224Ala	PMI_RS00140	exbB	tonB-system energizer ExbB
NC_010554	50874	snp	T	C	C:96 T:0	CDS	+	777/1011	259/336	synonymous_variant c.777T>C p.Ser259Ser	PMI_RS00140	exbB	tonB-system energizer ExbB
NC_010554	51202	snp	C	T	T:93 C:0	CDS	+	88/429	30/142	synonymous_variant c.88C>T p.Leu30Leu	PMI_RS00145	exbD	TonB system transport protein ExbD
NC_010554	51553	snp	T	C	C:123 T:0
NC_010554	51595	snp	T	C	C:96 T:0
NC_010554	51612	ins	C	CT	CT:75 C:0
NC_010554	51625	snp	T	C	C:81 T:0
NC_010554	51751	snp	T	C	C:60 T:0
NC_010554	51904	snp	G	A	A:47 G:0
NC_010554	51995	complex	TCC	CCCA	CCCA:109 TCC:0
NC_010554	52076	del	CT	C	C:96 CT:0
NC_010554	52100	snp	C	T	T:110 C:0
NC_010554	52314	snp	T	G	G:98 T:0
NC_010554	52373	snp	C	T	T:108 C:0
NC_010554	52428	snp	A	G	G:99 A:1
NC_010554	52624	snp	T	A	A:83 T:0
NC_010554	52746	complex	CG	TA	TA:66 CG:0
NC_010554	54029	snp	T	C	C:146 T:0	CDS	+	654/1125	218/374	synonymous_variant c.654T>C p.Asn218Asn	PMI_RS00150	hybO	hydrogenase 2 small subunit
NC_010554	54146	snp	C	T	T:147 C:0	CDS	+	771/1125	257/374	synonymous_variant c.771C>T p.Cys257Cys	PMI_RS00150	hybO	hydrogenase 2 small subunit
NC_010554	54203	snp	G	A	A:139 G:0	CDS	+	828/1125	276/374	synonymous_variant c.828G>A p.Glu276Glu	PMI_RS00150	hybO	hydrogenase 2 small subunit
NC_010554	54275	snp	T	G	G:118 T:0	CDS	+	900/1125	300/374	synonymous_variant c.900T>G p.Gly300Gly	PMI_RS00150	hybO	hydrogenase 2 small subunit
NC_010554	56713	snp	T	C	C:154 T:0	CDS	+	39/1704	13/567	synonymous_variant c.39T>C p.Ile13Ile	PMI_RS00165	hybC	hydrogenase 2 large subunit
NC_010554	57961	snp	C	T	T:166 C:0	CDS	+	1287/1704	429/567	synonymous_variant c.1287C>T p.Thr429Thr	PMI_RS00165	hybC	hydrogenase 2 large subunit
NC_010554	58997	complex	GGGA	AGGG	AGGG:104 GGGA:0	CDS	+	135/495	45/164	synonymous_variant c.135_138delGGGAinsAGGG p.47	PMI_RS00175	hybE	hydrogenase-2 assembly chaperone
NC_010554	59069	snp	G	A	A:116 G:0	CDS	+	207/495	69/164	synonymous_variant c.207G>A p.Val69Val	PMI_RS00175	hybE	hydrogenase-2 assembly chaperone
NC_010554	59249	snp	G	A	A:137 G:0	CDS	+	387/495	129/164	synonymous_variant c.387G>A p.Leu129Leu	PMI_RS00175	hybE	hydrogenase-2 assembly chaperone
NC_010554	59333	snp	G	T	T:152 G:0	CDS	+	471/495	157/164	synonymous_variant c.471G>T p.Leu157Leu	PMI_RS00175	hybE	hydrogenase-2 assembly chaperone
NC_010554	59550	del	CCATCATCATGGG	C	C:146 CCATCATCATGGG:0	CDS	+	148/1197	50/398	conservative_inframe_deletion c.148_159delCATCATGGGCAT p.His50_His53del	PMI_RS00180	hypB	hydrogenase nickel incorporation protein HypB
NC_010554	59855	snp	A	C	C:113 A:0	CDS	+	437/1197	146/398	missense_variant c.437A>C p.Asp146Ala	PMI_RS00180	hypB	hydrogenase nickel incorporation protein HypB
NC_010554	59937	snp	T	C	C:113 T:0	CDS	+	519/1197	173/398	synonymous_variant c.519T>C p.Ala173Ala	PMI_RS00180	hypB	hydrogenase nickel incorporation protein HypB
NC_010554	60129	snp	A	G	G:95 A:0	CDS	+	711/1197	237/398	synonymous_variant c.711A>G p.Thr237Thr	PMI_RS00180	hypB	hydrogenase nickel incorporation protein HypB
NC_010554	60354	snp	G	A	A:108 G:0	CDS	+	936/1197	312/398	synonymous_variant c.936G>A p.Leu312Leu	PMI_RS00180	hypB	hydrogenase nickel incorporation protein HypB
NC_010554	60420	snp	G	A	A:120 G:0	CDS	+	1002/1197	334/398	synonymous_variant c.1002G>A p.Pro334Pro	PMI_RS00180	hypB	hydrogenase nickel incorporation protein HypB
NC_010554	60894	snp	G	A	A:180 G:0	CDS	+	36/1137	12/378	synonymous_variant c.36G>A p.Leu12Leu	PMI_RS00190	hypD	hydrogenase formation protein HypD
NC_010554	60957	snp	T	C	C:151 T:0	CDS	+	99/1137	33/378	synonymous_variant c.99T>C p.Arg33Arg	PMI_RS00190	hypD	hydrogenase formation protein HypD
NC_010554	61194	complex	TCGT	CCGC	CCGC:92 TCGT:0	CDS	+	336/1137	112/378	synonymous_variant c.336_339delTCGTinsCCGC p.114	PMI_RS00190	hypD	hydrogenase formation protein HypD
NC_010554	61203	snp	C	T	T:103 C:0	CDS	+	345/1137	115/378	synonymous_variant c.345C>T p.Arg115Arg	PMI_RS00190	hypD	hydrogenase formation protein HypD
NC_010554	61641	snp	T	C	C:165 T:0	CDS	+	783/1137	261/378	synonymous_variant c.783T>C p.Ser261Ser	PMI_RS00190	hypD	hydrogenase formation protein HypD
NC_010554	61767	snp	C	T	T:154 C:0	CDS	+	909/1137	303/378	synonymous_variant c.909C>T p.Pro303Pro	PMI_RS00190	hypD	hydrogenase formation protein HypD
NC_010554	62138	snp	C	T	T:144 C:0	CDS	+	147/1020	49/339	synonymous_variant c.147C>T p.Leu49Leu	PMI_RS00195	hypE	hydrogenase expression/formation protein HypE
NC_010554	62156	complex	TCTG	CCTT	CCTT:118 TCTG:0	CDS	+	165/1020	55/339	synonymous_variant c.165_168delTCTGinsCCTT p.57	PMI_RS00195	hypE	hydrogenase expression/formation protein HypE
NC_010554	62588	snp	G	A	A:119 G:0	CDS	+	597/1020	199/339	synonymous_variant c.597G>A p.Leu199Leu	PMI_RS00195	hypE	hydrogenase expression/formation protein HypE
NC_010554	62646	snp	A	G	G:138 A:0	CDS	+	655/1020	219/339	missense_variant c.655A>G p.Ile219Val	PMI_RS00195	hypE	hydrogenase expression/formation protein HypE
NC_010554	62745	snp	C	T	T:118 C:0	CDS	+	754/1020	252/339	synonymous_variant c.754C>T p.Leu252Leu	PMI_RS00195	hypE	hydrogenase expression/formation protein HypE
NC_010554	63525	snp	G	A	A:126 G:0	CDS	+	321/1227	107/408	synonymous_variant c.321G>A p.Gln107Gln	PMI_RS00200	yedE	selenium metabolism membrane protein YedE/FdhT
NC_010554	63591	snp	T	C	C:95 T:0	CDS	+	387/1227	129/408	synonymous_variant c.387T>C p.Ala129Ala	PMI_RS00200	yedE	selenium metabolism membrane protein YedE/FdhT
NC_010554	63843	snp	T	C	C:99 T:0	CDS	+	639/1227	213/408	synonymous_variant c.639T>C p.Ile213Ile	PMI_RS00200	yedE	selenium metabolism membrane protein YedE/FdhT
NC_010554	64002	snp	A	G	G:128 A:0	CDS	+	798/1227	266/408	synonymous_variant c.798A>G p.Ala266Ala	PMI_RS00200	yedE	selenium metabolism membrane protein YedE/FdhT
NC_010554	64011	snp	G	A	A:119 G:0	CDS	+	807/1227	269/408	synonymous_variant c.807G>A p.Ala269Ala	PMI_RS00200	yedE	selenium metabolism membrane protein YedE/FdhT
NC_010554	64152	snp	A	T	T:121 A:0	CDS	+	948/1227	316/408	synonymous_variant c.948A>T p.Ala316Ala	PMI_RS00200	yedE	selenium metabolism membrane protein YedE/FdhT
NC_010554	64185	snp	T	C	C:121 T:0	CDS	+	981/1227	327/408	synonymous_variant c.981T>C p.Gly327Gly	PMI_RS00200	yedE	selenium metabolism membrane protein YedE/FdhT
NC_010554	64221	snp	C	T	T:128 C:0	CDS	+	1017/1227	339/408	synonymous_variant c.1017C>T p.Tyr339Tyr	PMI_RS00200	yedE	selenium metabolism membrane protein YedE/FdhT
NC_010554	64284	snp	C	T	T:119 C:0	CDS	+	1080/1227	360/408	synonymous_variant c.1080C>T p.Thr360Thr	PMI_RS00200	yedE	selenium metabolism membrane protein YedE/FdhT
NC_010554	64556	snp	A	G	G:151 A:0	CDS	+	129/243	43/80	synonymous_variant c.129A>G p.Val43Val	PMI_RS00205	yedF	sulfurtransferase-like selenium metabolism protein YedF
NC_010554	64969	snp	C	T	T:94 C:0	CDS	-	693/909	231/302	synonymous_variant c.693G>A p.Lys231Lys	PMI_RS00210	rdgC	recombination-associated protein RdgC
NC_010554	65260	snp	T	C	C:87 T:0	CDS	-	402/909	134/302	synonymous_variant c.402A>G p.Lys134Lys	PMI_RS00210	rdgC	recombination-associated protein RdgC
NC_010554	65776	snp	T	C	C:101 T:0
NC_010554	65837	snp	T	C	C:94 T:0
NC_010554	65863	snp	G	T	T:83 G:0
NC_010554	65885	snp	G	A	A:80 G:0
NC_010554	65924	snp	T	C	C:77 T:0
NC_010554	66175	snp	A	G	G:89 A:0
NC_010554	66490	snp	A	G	G:53 A:0
NC_010554	66706	snp	C	T	T:105 C:0
NC_010554	67377	snp	A	G	G:148 A:0	CDS	+	399/1206	133/401	synonymous_variant c.399A>G p.Val133Val	PMI_RS00215		porin
NC_010554	68327	snp	G	T	T:192 G:0	CDS	+	57/1956	19/651	synonymous_variant c.57G>T p.Val19Val	PMI_RS00220		bifunctional 2',3'-cyclic-nucleotide 2'-phosphodiesterase/3'-nucleotidase
NC_010554	68444	snp	A	G	G:121 A:0	CDS	+	174/1956	58/651	synonymous_variant c.174A>G p.Ala58Ala	PMI_RS00220		bifunctional 2',3'-cyclic-nucleotide 2'-phosphodiesterase/3'-nucleotidase
NC_010554	69140	snp	T	A	A:133 T:0	CDS	+	870/1956	290/651	synonymous_variant c.870T>A p.Pro290Pro	PMI_RS00220		bifunctional 2',3'-cyclic-nucleotide 2'-phosphodiesterase/3'-nucleotidase
NC_010554	69221	snp	G	A	A:128 G:0	CDS	+	951/1956	317/651	synonymous_variant c.951G>A p.Thr317Thr	PMI_RS00220		bifunctional 2',3'-cyclic-nucleotide 2'-phosphodiesterase/3'-nucleotidase
NC_010554	69308	snp	G	A	A:111 G:0	CDS	+	1038/1956	346/651	synonymous_variant c.1038G>A p.Ala346Ala	PMI_RS00220		bifunctional 2',3'-cyclic-nucleotide 2'-phosphodiesterase/3'-nucleotidase
NC_010554	69689	snp	C	T	T:138 C:0	CDS	+	1419/1956	473/651	synonymous_variant c.1419C>T p.Asn473Asn	PMI_RS00220		bifunctional 2',3'-cyclic-nucleotide 2'-phosphodiesterase/3'-nucleotidase
NC_010554	69986	snp	C	A	A:121 C:0	CDS	+	1716/1956	572/651	synonymous_variant c.1716C>A p.Ile572Ile	PMI_RS00220		bifunctional 2',3'-cyclic-nucleotide 2'-phosphodiesterase/3'-nucleotidase
NC_010554	70422	snp	C	T	T:112 C:0	CDS	+	114/777	38/258	synonymous_variant c.114C>T p.Gly38Gly	PMI_RS00225		lipoprotein
NC_010554	70445	snp	T	C	C:114 T:0	CDS	+	137/777	46/258	missense_variant c.137T>C p.Val46Ala	PMI_RS00225		lipoprotein
NC_010554	71202	snp	A	T	T:169 A:0	CDS	+	99/1623	33/540	synonymous_variant c.99A>T p.Arg33Arg	PMI_RS00230		bifunctional metallophosphatase/5'-nucleotidase
NC_010554	71979	snp	C	A	A:177 C:0	CDS	+	876/1623	292/540	synonymous_variant c.876C>A p.Ala292Ala	PMI_RS00230		bifunctional metallophosphatase/5'-nucleotidase
NC_010554	72189	snp	G	A	A:142 G:0	CDS	+	1086/1623	362/540	synonymous_variant c.1086G>A p.Ala362Ala	PMI_RS00230		bifunctional metallophosphatase/5'-nucleotidase
NC_010554	72288	snp	T	C	C:203 T:0	CDS	+	1185/1623	395/540	synonymous_variant c.1185T>C p.Gly395Gly	PMI_RS00230		bifunctional metallophosphatase/5'-nucleotidase
NC_010554	72942	snp	G	A	A:39 G:0
NC_010554	73278	snp	T	C	C:113 T:0	CDS	-	361/600	121/199	missense_variant c.361A>G p.Ile121Val	PMI_RS00235		nitroreductase family protein
NC_010554	73390	snp	T	C	C:96 T:0	CDS	-	249/600	83/199	synonymous_variant c.249A>G p.Glu83Glu	PMI_RS00235		nitroreductase family protein
NC_010554	73455	snp	G	A	A:106 G:0	CDS	-	184/600	62/199	synonymous_variant c.184C>T p.Leu62Leu	PMI_RS00235		nitroreductase family protein
NC_010554	73483	snp	A	G	G:93 A:0	CDS	-	156/600	52/199	synonymous_variant c.156T>C p.Val52Val	PMI_RS00235		nitroreductase family protein
NC_010554	73543	complex	GATCGTAGCA	AATAGTGGCG	AATAGTGGCG:93 GATCGTAGCA:0	CDS	-	96/600	29/199	synonymous_variant c.87_96delTGCTACGATCinsCGCCACTATT p.33	PMI_RS00235		nitroreductase family protein
NC_010554	73873	snp	C	A	A:156 C:0	CDS	-	3621/3726	1207/1241	synonymous_variant c.3621G>T p.Pro1207Pro	PMI_RS00240		AAA family ATPase
NC_010554	73984	snp	G	A	A:141 G:0	CDS	-	3510/3726	1170/1241	synonymous_variant c.3510C>T p.Thr1170Thr	PMI_RS00240		AAA family ATPase
NC_010554	74188	snp	A	G	G:117 A:0	CDS	-	3306/3726	1102/1241	synonymous_variant c.3306T>C p.Gly1102Gly	PMI_RS00240		AAA family ATPase
NC_010554	74245	snp	C	T	T:103 C:0	CDS	-	3249/3726	1083/1241	synonymous_variant c.3249G>A p.Gly1083Gly	PMI_RS00240		AAA family ATPase
NC_010554	74305	snp	A	G	G:112 A:0	CDS	-	3189/3726	1063/1241	synonymous_variant c.3189T>C p.Ser1063Ser	PMI_RS00240		AAA family ATPase
NC_010554	74404	snp	A	G	G:163 A:0	CDS	-	3090/3726	1030/1241	synonymous_variant c.3090T>C p.Ser1030Ser	PMI_RS00240		AAA family ATPase
NC_010554	74776	snp	G	T	T:106 G:0	CDS	-	2718/3726	906/1241	synonymous_variant c.2718C>A p.Leu906Leu	PMI_RS00240		AAA family ATPase
NC_010554	74848	snp	A	G	G:108 A:0	CDS	-	2646/3726	882/1241	synonymous_variant c.2646T>C p.Arg882Arg	PMI_RS00240		AAA family ATPase
NC_010554	74917	snp	C	T	T:78 C:0	CDS	-	2577/3726	859/1241	synonymous_variant c.2577G>A p.Gln859Gln	PMI_RS00240		AAA family ATPase
NC_010554	74944	snp	C	T	T:72 C:0	CDS	-	2550/3726	850/1241	synonymous_variant c.2550G>A p.Ala850Ala	PMI_RS00240		AAA family ATPase
NC_010554	75082	snp	T	C	C:126 T:0	CDS	-	2412/3726	804/1241	synonymous_variant c.2412A>G p.Ala804Ala	PMI_RS00240		AAA family ATPase
NC_010554	75567	snp	T	C	C:162 T:0	CDS	-	1927/3726	643/1241	missense_variant c.1927A>G p.Ile643Val	PMI_RS00240		AAA family ATPase
NC_010554	75658	snp	C	T	T:136 C:0	CDS	-	1836/3726	612/1241	synonymous_variant c.1836G>A p.Gln612Gln	PMI_RS00240		AAA family ATPase
NC_010554	75667	snp	G	A	A:138 G:0	CDS	-	1827/3726	609/1241	synonymous_variant c.1827C>T p.Gly609Gly	PMI_RS00240		AAA family ATPase
NC_010554	75706	snp	A	G	G:136 A:0	CDS	-	1788/3726	596/1241	synonymous_variant c.1788T>C p.Arg596Arg	PMI_RS00240		AAA family ATPase
NC_010554	75751	snp	G	A	A:110 G:0	CDS	-	1743/3726	581/1241	synonymous_variant c.1743C>T p.Asp581Asp	PMI_RS00240		AAA family ATPase
NC_010554	75871	snp	C	T	T:93 C:0	CDS	-	1623/3726	541/1241	synonymous_variant c.1623G>A p.Gln541Gln	PMI_RS00240		AAA family ATPase
NC_010554	76475	snp	G	T	T:103 G:0	CDS	-	1019/3726	340/1241	missense_variant c.1019C>A p.Ala340Asp	PMI_RS00240		AAA family ATPase
NC_010554	76711	snp	T	C	C:112 T:0	CDS	-	783/3726	261/1241	synonymous_variant c.783A>G p.Gln261Gln	PMI_RS00240		AAA family ATPase
NC_010554	76788	snp	T	C	C:105 T:0	CDS	-	706/3726	236/1241	missense_variant c.706A>G p.Ile236Val	PMI_RS00240		AAA family ATPase
NC_010554	76794	snp	T	C	C:107 T:0	CDS	-	700/3726	234/1241	missense_variant c.700A>G p.Thr234Ala	PMI_RS00240		AAA family ATPase
NC_010554	76984	snp	G	A	A:110 G:0	CDS	-	510/3726	170/1241	synonymous_variant c.510C>T p.Asp170Asp	PMI_RS00240		AAA family ATPase
NC_010554	77132	snp	C	T	T:80 C:0	CDS	-	362/3726	121/1241	missense_variant c.362G>A p.Arg121His	PMI_RS00240		AAA family ATPase
NC_010554	77191	snp	C	A	A:81 C:0	CDS	-	303/3726	101/1241	synonymous_variant c.303G>T p.Ala101Ala	PMI_RS00240		AAA family ATPase
NC_010554	77221	snp	G	A	A:91 G:0	CDS	-	273/3726	91/1241	synonymous_variant c.273C>T p.Ala91Ala	PMI_RS00240		AAA family ATPase
NC_010554	77335	snp	C	G	G:123 C:0	CDS	-	159/3726	53/1241	synonymous_variant c.159G>C p.Ala53Ala	PMI_RS00240		AAA family ATPase
NC_010554	77401	snp	T	C	C:118 T:0	CDS	-	93/3726	31/1241	synonymous_variant c.93A>G p.Gly31Gly	PMI_RS00240		AAA family ATPase
NC_010554	77557	snp	A	G	G:165 A:0	CDS	-	1166/1233	389/410	missense_variant c.1166T>C p.Ile389Thr	PMI_RS00245	sbcD	exonuclease subunit SbcD
NC_010554	77665	snp	C	T	T:172 C:0	CDS	-	1058/1233	353/410	missense_variant c.1058G>A p.Arg353His	PMI_RS00245	sbcD	exonuclease subunit SbcD
NC_010554	77734	snp	G	T	T:147 G:0	CDS	-	989/1233	330/410	missense_variant c.989C>A p.Thr330Asn	PMI_RS00245	sbcD	exonuclease subunit SbcD
NC_010554	77913	snp	C	T	T:136 C:0	CDS	-	810/1233	270/410	synonymous_variant c.810G>A p.Lys270Lys	PMI_RS00245	sbcD	exonuclease subunit SbcD
NC_010554	78030	snp	G	A	A:158 G:0	CDS	-	693/1233	231/410	synonymous_variant c.693C>T p.Arg231Arg	PMI_RS00245	sbcD	exonuclease subunit SbcD
NC_010554	78141	snp	A	T	T:146 A:0	CDS	-	582/1233	194/410	synonymous_variant c.582T>A p.Ile194Ile	PMI_RS00245	sbcD	exonuclease subunit SbcD
NC_010554	78813	snp	C	T	T:143 C:0
NC_010554	79243	snp	T	C	C:135 T:0	CDS	+	300/690	100/229	synonymous_variant c.300T>C p.Asp100Asp	PMI_RS00250	phoB	phosphate regulon transcriptional regulator PhoB
NC_010554	79740	snp	C	T	T:181 C:0	CDS	+	84/1293	28/430	synonymous_variant c.84C>T p.Ile28Ile	PMI_RS00255	phoR	phosphate regulon sensor histidine kinase PhoR
NC_010554	79842	snp	A	G	G:135 A:0	CDS	+	186/1293	62/430	synonymous_variant c.186A>G p.Ser62Ser	PMI_RS00255	phoR	phosphate regulon sensor histidine kinase PhoR
NC_010554	80193	snp	G	A	A:123 G:0	CDS	+	537/1293	179/430	synonymous_variant c.537G>A p.Val179Val	PMI_RS00255	phoR	phosphate regulon sensor histidine kinase PhoR
NC_010554	80808	snp	A	C	C:130 A:0	CDS	+	1152/1293	384/430	synonymous_variant c.1152A>C p.Thr384Thr	PMI_RS00255	phoR	phosphate regulon sensor histidine kinase PhoR
NC_010554	81119	snp	T	C	C:79 T:0
NC_010554	81131	snp	A	G	G:75 A:0
NC_010554	81319	snp	G	A	A:71 G:0
NC_010554	81539	snp	G	A	A:100 G:1	CDS	+	93/1338	31/445	synonymous_variant c.93G>A p.Pro31Pro	PMI_RS00260	brnQ	branched-chain amino acid transport system II carrier protein
NC_010554	81563	snp	G	A	A:87 G:0	CDS	+	117/1338	39/445	synonymous_variant c.117G>A p.Glu39Glu	PMI_RS00260	brnQ	branched-chain amino acid transport system II carrier protein
NC_010554	81746	snp	G	T	T:117 G:0	CDS	+	300/1338	100/445	synonymous_variant c.300G>T p.Pro100Pro	PMI_RS00260	brnQ	branched-chain amino acid transport system II carrier protein
NC_010554	81782	snp	C	T	T:112 C:0	CDS	+	336/1338	112/445	synonymous_variant c.336C>T p.Ala112Ala	PMI_RS00260	brnQ	branched-chain amino acid transport system II carrier protein
NC_010554	81827	snp	T	C	C:91 T:0	CDS	+	381/1338	127/445	synonymous_variant c.381T>C p.Val127Val	PMI_RS00260	brnQ	branched-chain amino acid transport system II carrier protein
NC_010554	81986	snp	G	A	A:157 G:0	CDS	+	540/1338	180/445	synonymous_variant c.540G>A p.Ala180Ala	PMI_RS00260	brnQ	branched-chain amino acid transport system II carrier protein
NC_010554	82154	snp	G	T	T:143 G:0	CDS	+	708/1338	236/445	synonymous_variant c.708G>T p.Gly236Gly	PMI_RS00260	brnQ	branched-chain amino acid transport system II carrier protein
NC_010554	82328	snp	A	C	C:105 A:0	CDS	+	882/1338	294/445	synonymous_variant c.882A>C p.Thr294Thr	PMI_RS00260	brnQ	branched-chain amino acid transport system II carrier protein
NC_010554	82466	snp	T	C	C:120 T:0	CDS	+	1020/1338	340/445	synonymous_variant c.1020T>C p.Ser340Ser	PMI_RS00260	brnQ	branched-chain amino acid transport system II carrier protein
NC_010554	82613	snp	G	A	A:121 G:0	CDS	+	1167/1338	389/445	synonymous_variant c.1167G>A p.Ala389Ala	PMI_RS00260	brnQ	branched-chain amino acid transport system II carrier protein
NC_010554	82719	snp	G	A	A:107 G:0	CDS	+	1273/1338	425/445	missense_variant c.1273G>A p.Ala425Thr	PMI_RS00260	brnQ	branched-chain amino acid transport system II carrier protein
NC_010554	82772	snp	G	T	T:29 G:0	CDS	+	1326/1338	442/445	synonymous_variant c.1326G>T p.Gly442Gly	PMI_RS00260	brnQ	branched-chain amino acid transport system II carrier protein
NC_010554	84872	snp	G	A	A:10 G:0	CDS	-	856/927	286/308	missense_variant c.856C>T p.Pro286Ser	PMI_RS00275		hypothetical protein
NC_010554	84933	snp	G	A	A:29 G:0	CDS	-	795/927	265/308	synonymous_variant c.795C>T p.Ala265Ala	PMI_RS00275		hypothetical protein
NC_010554	84938	complex	CTCGA	TTCGG	TTCGG:26 CTCGA:0	CDS	-	790/927	262/308	missense_variant c.786_790delTCGAGinsCCGAA p.Asp264Asn	PMI_RS00275		hypothetical protein
NC_010554	85146	snp	T	C	C:17 T:0	CDS	-	582/927	194/308	synonymous_variant c.582A>G p.Val194Val	PMI_RS00275		hypothetical protein
NC_010554	85152	snp	T	C	C:18 T:0	CDS	-	576/927	192/308	synonymous_variant c.576A>G p.Gly192Gly	PMI_RS00275		hypothetical protein
NC_010554	85200	snp	G	A	A:67 G:0	CDS	-	528/927	176/308	synonymous_variant c.528C>T p.Tyr176Tyr	PMI_RS00275		hypothetical protein
NC_010554	87032	snp	A	G	G:17 A:0	CDS	-	575/936	192/311	missense_variant c.575T>C p.Ile192Thr	PMI_RS00285		hypothetical protein
NC_010554	87436	snp	A	G	G:24 A:0	CDS	-	171/936	57/311	synonymous_variant c.171T>C p.Leu57Leu	PMI_RS00285		hypothetical protein
NC_010554	87474	snp	T	G	G:52 T:0	CDS	-	133/936	45/311	missense_variant c.133A>C p.Ser45Arg	PMI_RS00285		hypothetical protein
NC_010554	87674	snp	T	C	C:28 T:0	CDS	-	865/936	289/311	missense_variant c.865A>G p.Lys289Glu	PMI_RS00290		hypothetical protein
NC_010554	87698	snp	G	A	A:20 G:0	CDS	-	841/936	281/311	missense_variant c.841C>T p.Pro281Ser	PMI_RS00290		hypothetical protein
NC_010554	87750	complex	AGGC	CGAT	CGAT:17 AGGC:0	CDS	-	789/936	262/311	missense_variant c.786_789delGCCTinsATCG p.Pro263Ser	PMI_RS00290		hypothetical protein
NC_010554	87764	snp	C	T	T:21 C:0	CDS	-	775/936	259/311	missense_variant c.775G>A p.Asp259Asn	PMI_RS00290		hypothetical protein
NC_010554	87792	snp	A	G	G:17 A:0	CDS	-	747/936	249/311	synonymous_variant c.747T>C p.Phe249Phe	PMI_RS00290		hypothetical protein
NC_010554	87834	snp	G	A	A:19 G:0	CDS	-	705/936	235/311	synonymous_variant c.705C>T p.Phe235Phe	PMI_RS00290		hypothetical protein
NC_010554	87942	snp	A	C	C:22 A:0	CDS	-	597/936	199/311	missense_variant c.597T>G p.Phe199Leu	PMI_RS00290		hypothetical protein
NC_010554	87972	snp	T	C	C:24 T:0	CDS	-	567/936	189/311	synonymous_variant c.567A>G p.Val189Val	PMI_RS00290		hypothetical protein
NC_010554	87978	snp	T	C	C:27 T:0	CDS	-	561/936	187/311	synonymous_variant c.561A>G p.Gly187Gly	PMI_RS00290		hypothetical protein
NC_010554	88455	snp	A	G	G:152 A:4	CDS	-	84/936	28/311	synonymous_variant c.84T>C p.Asp28Asp	PMI_RS00290		hypothetical protein
NC_010554	88461	snp	G	A	A:121 G:5	CDS	-	78/936	26/311	synonymous_variant c.78C>T p.Tyr26Tyr	PMI_RS00290		hypothetical protein
NC_010554	88476	snp	C	T	T:105 C:5	CDS	-	63/936	21/311	synonymous_variant c.63G>A p.Ala21Ala	PMI_RS00290		hypothetical protein
NC_010554	88541	snp	T	C	C:29 T:0	CDS	-	945/951	315/316	synonymous_variant c.945A>G p.Thr315Thr	PMI_RS00295		hypothetical protein
NC_010554	88569	snp	G	T	T:19 G:0	CDS	-	917/951	306/316	missense_variant c.917C>A p.Thr306Asn	PMI_RS00295		hypothetical protein
NC_010554	88682	complex	AGGC	CGAT	CGAT:11 AGGC:0	CDS	-	804/951	267/316	missense_variant c.801_804delGCCTinsATCG p.Pro268Ser	PMI_RS00295		hypothetical protein
NC_010554	88691	snp	G	A	A:13 G:0	CDS	-	795/951	265/316	synonymous_variant c.795C>T p.Ala265Ala	PMI_RS00295		hypothetical protein
NC_010554	88696	snp	C	T	T:15 C:0	CDS	-	790/951	264/316	missense_variant c.790G>A p.Asp264Asn	PMI_RS00295		hypothetical protein
NC_010554	89516	snp	G	A	A:15 G:0	CDS	-	918/927	306/308	synonymous_variant c.918C>T p.His306His	PMI_RS00300		hypothetical protein
NC_010554	89521	snp	T	C	C:21 T:0	CDS	-	913/927	305/308	missense_variant c.913A>G p.Lys305Glu	PMI_RS00300		hypothetical protein
NC_010554	89543	complex	CAGAATC	TAAAATT	TAAAATT:35 CAGAATC:0	CDS	-	891/927	295/308	synonymous_variant c.885_891delGATTCTGinsAATTTTA p.298	PMI_RS00300		hypothetical protein
NC_010554	91695	snp	A	C	C:181 A:0
NC_010554	91753	snp	A	G	G:203 A:0
NC_010554	91939	snp	C	T	T:110 C:0
NC_010554	91962	snp	A	C	C:82 A:0
NC_010554	92003	complex	TAGCA	AAGCG	AAGCG:26 TAGCA:0
NC_010554	92025	snp	T	C	C:27 T:0
NC_010554	92033	snp	C	A	A:29 C:0
NC_010554	92156	snp	C	T	T:80 C:0	CDS	+	117/483	39/160	synonymous_variant c.117C>T p.Thr39Thr	PMI_RS00310		DUF943 family protein
NC_010554	92175	snp	A	G	G:76 A:0	CDS	+	136/483	46/160	missense_variant c.136A>G p.Asn46Asp	PMI_RS00310		DUF943 family protein
NC_010554	92222	snp	T	C	C:61 T:0	CDS	+	183/483	61/160	synonymous_variant c.183T>C p.Asn61Asn	PMI_RS00310		DUF943 family protein
NC_010554	92247	snp	G	A	A:40 G:0	CDS	+	208/483	70/160	missense_variant c.208G>A p.Asp70Asn	PMI_RS00310		DUF943 family protein
NC_010554	92259	snp	G	A	A:31 G:0	CDS	+	220/483	74/160	missense_variant c.220G>A p.Asp74Asn	PMI_RS00310		DUF943 family protein
NC_010554	92346	snp	G	C	C:45 G:0	CDS	+	307/483	103/160	missense_variant c.307G>C p.Glu103Gln	PMI_RS00310		DUF943 family protein
NC_010554	92487	snp	G	A	A:93 G:0	CDS	+	448/483	150/160	missense_variant c.448G>A p.Ala150Thr	PMI_RS00310		DUF943 family protein
NC_010554	92554	snp	A	G	G:35 A:0
NC_010554	92591	snp	T	C	C:15 T:0
NC_010554	92672	snp	G	T	T:63 G:0
NC_010554	92752	snp	C	T	T:115 C:0	CDS	-	917/975	306/324	missense_variant c.917G>A p.Gly306Asp	PMI_RS00315		protein YdhT
NC_010554	92799	snp	A	G	G:161 A:0	CDS	-	870/975	290/324	synonymous_variant c.870T>C p.Arg290Arg	PMI_RS00315		protein YdhT
NC_010554	92985	complex	TAT	GAC	GAC:164 TAT:0	CDS	-	684/975	228/324	missense_variant c.682_684delATAinsGTC p.Ile228Val	PMI_RS00315		protein YdhT
NC_010554	93054	snp	A	G	G:173 A:0	CDS	-	615/975	205/324	synonymous_variant c.615T>C p.Gly205Gly	PMI_RS00315		protein YdhT
NC_010554	93222	snp	T	A	A:151 T:0	CDS	-	447/975	149/324	missense_variant c.447A>T p.Leu149Phe	PMI_RS00315		protein YdhT
NC_010554	93559	snp	C	T	T:175 C:0	CDS	-	110/975	37/324	missense_variant c.110G>A p.Arg37His	PMI_RS00315		protein YdhT
NC_010554	93868	snp	C	A	A:158 C:0	CDS	-	606/798	202/265	synonymous_variant c.606G>T p.Thr202Thr	PMI_RS00320		thiosulfate reductase cytochrome B subunit
NC_010554	94068	snp	T	C	C:119 T:0	CDS	-	406/798	136/265	missense_variant c.406A>G p.Ser136Gly	PMI_RS00320		thiosulfate reductase cytochrome B subunit
NC_010554	94270	snp	C	A	A:124 C:0	CDS	-	204/798	68/265	missense_variant c.204G>T p.Glu68Asp	PMI_RS00320		thiosulfate reductase cytochrome B subunit
NC_010554	94755	snp	A	G	G:128 A:0	CDS	-	387/672	129/223	synonymous_variant c.387T>C p.Ser129Ser	PMI_RS00325		4Fe-4S dicluster domain-containing protein
NC_010554	94801	snp	C	T	T:155 C:0	CDS	-	341/672	114/223	missense_variant c.341G>A p.Ser114Asn	PMI_RS00325		4Fe-4S dicluster domain-containing protein
NC_010554	94860	snp	T	C	C:140 T:0	CDS	-	282/672	94/223	synonymous_variant c.282A>G p.Gln94Gln	PMI_RS00325		4Fe-4S dicluster domain-containing protein
NC_010554	95073	snp	C	A	A:179 C:0	CDS	-	69/672	23/223	synonymous_variant c.69G>T p.Gly23Gly	PMI_RS00325		4Fe-4S dicluster domain-containing protein
NC_010554	95102	snp	A	T	T:176 A:0	CDS	-	40/672	14/223	missense_variant c.40T>A p.Ser14Thr	PMI_RS00325		4Fe-4S dicluster domain-containing protein
NC_010554	95556	snp	C	T	T:165 C:0	CDS	-	369/717	123/238	synonymous_variant c.369G>A p.Glu123Glu	PMI_RS00330		YdhW family putative oxidoreductase system protein
NC_010554	95594	snp	T	C	C:178 T:0	CDS	-	331/717	111/238	missense_variant c.331A>G p.Thr111Ala	PMI_RS00330		YdhW family putative oxidoreductase system protein
NC_010554	95601	snp	T	G	G:179 T:0	CDS	-	324/717	108/238	missense_variant c.324A>C p.Lys108Asn	PMI_RS00330		YdhW family putative oxidoreductase system protein
NC_010554	96426	snp	G	A	A:131 G:0	CDS	-	1617/2103	539/700	synonymous_variant c.1617C>T p.Ile539Ile	PMI_RS00335		aldehyde ferredoxin oxidoreductase
NC_010554	97074	snp	T	C	C:106 T:0	CDS	-	969/2103	323/700	synonymous_variant c.969A>G p.Ala323Ala	PMI_RS00335		aldehyde ferredoxin oxidoreductase
NC_010554	97338	snp	A	G	G:114 A:0	CDS	-	705/2103	235/700	synonymous_variant c.705T>C p.Val235Val	PMI_RS00335		aldehyde ferredoxin oxidoreductase
NC_010554	97545	snp	T	C	C:115 T:0	CDS	-	498/2103	166/700	synonymous_variant c.498A>G p.Ala166Ala	PMI_RS00335		aldehyde ferredoxin oxidoreductase
NC_010554	97575	snp	A	T	T:136 A:0	CDS	-	468/2103	156/700	synonymous_variant c.468T>A p.Pro156Pro	PMI_RS00335		aldehyde ferredoxin oxidoreductase
NC_010554	98461	snp	T	G	G:143 T:0	CDS	-	264/630	88/209	synonymous_variant c.264A>C p.Gly88Gly	PMI_RS00340		ferredoxin-like protein
NC_010554	98972	snp	G	A	A:34 G:0
NC_010554	99031	snp	A	T	T:49 A:0
NC_010554	99270	snp	T	C	C:42 T:0
NC_010554	99331	snp	C	T	T:90 C:0
NC_010554	99615	snp	A	G	G:141 A:0	CDS	-	1485/1761	495/586	synonymous_variant c.1485T>C p.Pro495Pro	PMI_RS00345	ggt	gamma-glutamyltransferase
NC_010554	99768	snp	T	C	C:155 T:1	CDS	-	1332/1761	444/586	synonymous_variant c.1332A>G p.Leu444Leu	PMI_RS00345	ggt	gamma-glutamyltransferase
NC_010554	99891	snp	G	T	T:117 G:0	CDS	-	1209/1761	403/586	synonymous_variant c.1209C>A p.Ala403Ala	PMI_RS00345	ggt	gamma-glutamyltransferase
NC_010554	100005	snp	A	T	T:108 A:0	CDS	-	1095/1761	365/586	synonymous_variant c.1095T>A p.Gly365Gly	PMI_RS00345	ggt	gamma-glutamyltransferase
NC_010554	100017	snp	T	C	C:106 T:0	CDS	-	1083/1761	361/586	synonymous_variant c.1083A>G p.Lys361Lys	PMI_RS00345	ggt	gamma-glutamyltransferase
NC_010554	100785	snp	C	T	T:137 C:0	CDS	-	315/1761	105/586	synonymous_variant c.315G>A p.Ala105Ala	PMI_RS00345	ggt	gamma-glutamyltransferase
NC_010554	100848	snp	G	A	A:123 G:0	CDS	-	252/1761	84/586	synonymous_variant c.252C>T p.Thr84Thr	PMI_RS00345	ggt	gamma-glutamyltransferase
NC_010554	100857	snp	G	A	A:113 G:0	CDS	-	243/1761	81/586	synonymous_variant c.243C>T p.Gly81Gly	PMI_RS00345	ggt	gamma-glutamyltransferase
NC_010554	100950	snp	T	C	C:166 T:0	CDS	-	150/1761	50/586	synonymous_variant c.150A>G p.Leu50Leu	PMI_RS00345	ggt	gamma-glutamyltransferase
NC_010554	100962	snp	C	T	T:165 C:0	CDS	-	138/1761	46/586	synonymous_variant c.138G>A p.Gly46Gly	PMI_RS00345	ggt	gamma-glutamyltransferase
NC_010554	101002	snp	C	T	T:185 C:0	CDS	-	98/1761	33/586	missense_variant c.98G>A p.Gly33Asp	PMI_RS00345	ggt	gamma-glutamyltransferase
NC_010554	101615	snp	T	C	C:144 T:0	CDS	-	390/603	130/200	synonymous_variant c.390A>G p.Leu130Leu	PMI_RS00350		peroxiredoxin C
NC_010554	101927	snp	A	G	G:95 A:0	CDS	-	78/603	26/200	synonymous_variant c.78T>C p.Phe26Phe	PMI_RS00350		peroxiredoxin C
NC_010554	102106	snp	A	G	G:53 A:0
NC_010554	102127	complex	TGATG	GGATA	GGATA:74 TGATG:0
NC_010554	102150	snp	T	C	C:92 T:0
NC_010554	102224	snp	C	T	T:98 C:0
NC_010554	102946	snp	G	A	A:208 G:0	CDS	-	57/588	19/195	synonymous_variant c.57C>T p.Gly19Gly	PMI_RS00355		DUF479 domain-containing protein
NC_010554	103292	snp	T	C	C:193 T:0	CDS	+	183/1074	61/357	synonymous_variant c.183T>C p.Thr61Thr	PMI_RS00360	queA	tRNA preQ1(34) S-adenosylmethionine ribosyltransferase-isomerase QueA
NC_010554	103367	snp	A	T	T:119 A:0	CDS	+	258/1074	86/357	synonymous_variant c.258A>T p.Leu86Leu	PMI_RS00360	queA	tRNA preQ1(34) S-adenosylmethionine ribosyltransferase-isomerase QueA
NC_010554	103406	snp	A	G	G:103 A:0	CDS	+	297/1074	99/357	synonymous_variant c.297A>G p.Lys99Lys	PMI_RS00360	queA	tRNA preQ1(34) S-adenosylmethionine ribosyltransferase-isomerase QueA
NC_010554	103568	snp	T	C	C:169 T:0	CDS	+	459/1074	153/357	synonymous_variant c.459T>C p.Ile153Ile	PMI_RS00360	queA	tRNA preQ1(34) S-adenosylmethionine ribosyltransferase-isomerase QueA
NC_010554	103652	snp	C	T	T:158 C:1	CDS	+	543/1074	181/357	synonymous_variant c.543C>T p.Ala181Ala	PMI_RS00360	queA	tRNA preQ1(34) S-adenosylmethionine ribosyltransferase-isomerase QueA
NC_010554	103739	snp	T	C	C:144 T:0	CDS	+	630/1074	210/357	synonymous_variant c.630T>C p.Gly210Gly	PMI_RS00360	queA	tRNA preQ1(34) S-adenosylmethionine ribosyltransferase-isomerase QueA
NC_010554	103901	snp	G	A	A:121 G:1	CDS	+	792/1074	264/357	synonymous_variant c.792G>A p.Ala264Ala	PMI_RS00360	queA	tRNA preQ1(34) S-adenosylmethionine ribosyltransferase-isomerase QueA
NC_010554	103983	snp	A	G	G:127 A:0	CDS	+	874/1074	292/357	missense_variant c.874A>G p.Ile292Val	PMI_RS00360	queA	tRNA preQ1(34) S-adenosylmethionine ribosyltransferase-isomerase QueA
NC_010554	104958	snp	A	G	G:113 A:0	CDS	+	594/1143	198/380	synonymous_variant c.594A>G p.Ser198Ser	PMI_RS00365	tgt	tRNA guanosine(34) transglycosylase Tgt
NC_010554	105366	snp	C	T	T:142 C:0	CDS	+	1002/1143	334/380	synonymous_variant c.1002C>T p.Asn334Asn	PMI_RS00365	tgt	tRNA guanosine(34) transglycosylase Tgt
NC_010554	108398	snp	A	G	G:150 A:0	CDS	+	579/969	193/322	synonymous_variant c.579A>G p.Glu193Glu	PMI_RS00380	secF	protein translocase subunit SecF
NC_010554	108416	snp	G	C	C:154 G:0	CDS	+	597/969	199/322	synonymous_variant c.597G>C p.Val199Val	PMI_RS00380	secF	protein translocase subunit SecF
NC_010554	108537	snp	T	C	C:187 T:0	CDS	+	718/969	240/322	synonymous_variant c.718T>C p.Leu240Leu	PMI_RS00380	secF	protein translocase subunit SecF
NC_010554	109167	snp	T	C	C:79 T:0	CDS	+	261/450	87/149	synonymous_variant c.261T>C p.Ala87Ala	PMI_RS00385	nrdR	transcriptional regulator NrdR
NC_010554	109363	del	GCTTCACAC	G	G:44 GCTTCACAC:0
NC_010554	109441	snp	T	C	C:96 T:0	CDS	+	29/1158	10/385	missense_variant c.29T>C p.Leu10Pro	PMI_RS00390	ribD	bifunctional diaminohydroxyphosphoribosylaminopyrimidine deaminase/5-amino-6-(5-phosphoribosylamino)uracil reductase RibD
NC_010554	110129	snp	G	A	A:116 G:0	CDS	+	717/1158	239/385	synonymous_variant c.717G>A p.Leu239Leu	PMI_RS00390	ribD	bifunctional diaminohydroxyphosphoribosylaminopyrimidine deaminase/5-amino-6-(5-phosphoribosylamino)uracil reductase RibD
NC_010554	110242	snp	C	A	A:125 C:0	CDS	+	830/1158	277/385	missense_variant c.830C>A p.Ala277Asp	PMI_RS00390	ribD	bifunctional diaminohydroxyphosphoribosylaminopyrimidine deaminase/5-amino-6-(5-phosphoribosylamino)uracil reductase RibD
NC_010554	110498	snp	T	C	C:142 T:0	CDS	+	1086/1158	362/385	synonymous_variant c.1086T>C p.Ala362Ala	PMI_RS00390	ribD	bifunctional diaminohydroxyphosphoribosylaminopyrimidine deaminase/5-amino-6-(5-phosphoribosylamino)uracil reductase RibD
NC_010554	110534	snp	C	T	T:146 C:0	CDS	+	1122/1158	374/385	synonymous_variant c.1122C>T p.Gly374Gly	PMI_RS00390	ribD	bifunctional diaminohydroxyphosphoribosylaminopyrimidine deaminase/5-amino-6-(5-phosphoribosylamino)uracil reductase RibD
NC_010554	110950	snp	T	C	C:81 T:0	CDS	+	168/471	56/156	synonymous_variant c.168T>C p.Gly56Gly	PMI_RS00395	ribE	6,7-dimethyl-8-ribityllumazine synthase
NC_010554	110985	snp	T	C	C:86 T:0	CDS	+	203/471	68/156	missense_variant c.203T>C p.Val68Ala	PMI_RS00395	ribE	6,7-dimethyl-8-ribityllumazine synthase
NC_010554	111007	snp	C	A	A:84 C:0	CDS	+	225/471	75/156	synonymous_variant c.225C>A p.Ala75Ala	PMI_RS00395	ribE	6,7-dimethyl-8-ribityllumazine synthase
NC_010554	111510	snp	T	C	C:124 T:0	CDS	+	229/414	77/137	synonymous_variant c.229T>C p.Leu77Leu	PMI_RS00400	nusB	transcription antitermination factor NusB
NC_010554	111662	snp	G	A	A:133 G:0	CDS	+	381/414	127/137	synonymous_variant c.381G>A p.Leu127Leu	PMI_RS00400	nusB	transcription antitermination factor NusB
NC_010554	112001	snp	T	C	C:164 T:0	CDS	+	213/981	71/326	synonymous_variant c.213T>C p.Val71Val	PMI_RS00405	thiL	thiamine-phosphate kinase
NC_010554	112013	snp	T	C	C:164 T:0	CDS	+	225/981	75/326	synonymous_variant c.225T>C p.Asp75Asp	PMI_RS00405	thiL	thiamine-phosphate kinase
NC_010554	112046	snp	C	T	T:147 C:0	CDS	+	258/981	86/326	synonymous_variant c.258C>T p.Ala86Ala	PMI_RS00405	thiL	thiamine-phosphate kinase
NC_010554	112073	snp	C	T	T:170 C:0	CDS	+	285/981	95/326	synonymous_variant c.285C>T p.Val95Val	PMI_RS00405	thiL	thiamine-phosphate kinase
NC_010554	112217	snp	A	T	T:181 A:0	CDS	+	429/981	143/326	synonymous_variant c.429A>T p.Ala143Ala	PMI_RS00405	thiL	thiamine-phosphate kinase
NC_010554	112235	snp	A	T	T:156 A:0	CDS	+	447/981	149/326	synonymous_variant c.447A>T p.Ala149Ala	PMI_RS00405	thiL	thiamine-phosphate kinase
NC_010554	112253	snp	T	C	C:160 T:0	CDS	+	465/981	155/326	synonymous_variant c.465T>C p.Ile155Ile	PMI_RS00405	thiL	thiamine-phosphate kinase
NC_010554	112367	snp	G	A	A:124 G:0	CDS	+	579/981	193/326	synonymous_variant c.579G>A p.Pro193Pro	PMI_RS00405	thiL	thiamine-phosphate kinase
NC_010554	112975	snp	T	C	C:117 T:0	CDS	-	216/336	72/111	synonymous_variant c.216A>G p.Pro72Pro	PMI_RS00410		phnA family protein
NC_010554	113285	snp	C	T	T:157 C:0
NC_010554	113436	snp	G	A	A:57 G:0
NC_010554	113478	snp	T	C	C:28 T:0
NC_010554	113505	complex	GC	TA	TA:26 GC:0
NC_010554	113610	snp	G	A	A:134 G:0
NC_010554	113738	snp	G	T	T:164 G:0	CDS	-	307/427	103/141	missense_variant c.307C>A p.Arg103Ser	PMI_RS18795	vapC	tRNA(fMet)-specific endonuclease VapC
NC_010554	114033	snp	G	A	A:94 G:0	CDS	-	12/427	4/141	synonymous_variant c.12C>T p.Tyr4Tyr	PMI_RS18795	vapC	tRNA(fMet)-specific endonuclease VapC
NC_010554	114045	snp	C	A	A:96 C:0	CDS	-	235/243	79/80	missense_variant c.235G>T p.Asp79Tyr	PMI_RS00415		antitoxin
NC_010554	114538	snp	G	A	A:191 G:0	CDS	-	852/1008	284/335	synonymous_variant c.852C>T p.Pro284Pro	PMI_RS00420	rbsR	ribose operon transcriptional repressor RbsR
NC_010554	114748	snp	C	T	T:169 C:0	CDS	-	642/1008	214/335	synonymous_variant c.642G>A p.Leu214Leu	PMI_RS00420	rbsR	ribose operon transcriptional repressor RbsR
NC_010554	116285	snp	A	G	G:144 A:0	CDS	-	36/927	12/308	synonymous_variant c.36T>C p.Ile12Ile	PMI_RS00425	rbsK	ribokinase
NC_010554	116895	snp	G	A	A:134 G:0	CDS	-	393/891	131/296	synonymous_variant c.393C>T p.Arg131Arg	PMI_RS00430	rbsB	ribose ABC transporter substrate-binding protein RbsB
NC_010554	117105	snp	T	C	C:115 T:0	CDS	-	183/891	61/296	synonymous_variant c.183A>G p.Val61Val	PMI_RS00430	rbsB	ribose ABC transporter substrate-binding protein RbsB
NC_010554	117543	snp	A	T	T:108 A:0	CDS	-	750/966	250/321	synonymous_variant c.750T>A p.Ala250Ala	PMI_RS00435	rbsC	ribose ABC transporter permease
NC_010554	117963	snp	T	G	G:132 T:0	CDS	-	330/966	110/321	synonymous_variant c.330A>C p.Ala110Ala	PMI_RS00435	rbsC	ribose ABC transporter permease
NC_010554	118059	snp	A	G	G:150 A:0	CDS	-	234/966	78/321	synonymous_variant c.234T>C p.Gly78Gly	PMI_RS00435	rbsC	ribose ABC transporter permease
NC_010554	118083	snp	G	A	A:143 G:0	CDS	-	210/966	70/321	synonymous_variant c.210C>T p.Thr70Thr	PMI_RS00435	rbsC	ribose ABC transporter permease
NC_010554	118107	snp	T	C	C:127 T:0	CDS	-	186/966	62/321	synonymous_variant c.186A>G p.Val62Val	PMI_RS00435	rbsC	ribose ABC transporter permease
NC_010554	118119	snp	T	C	C:120 T:0	CDS	-	174/966	58/321	synonymous_variant c.174A>G p.Ala58Ala	PMI_RS00435	rbsC	ribose ABC transporter permease
NC_010554	118143	snp	A	G	G:116 A:1	CDS	-	150/966	50/321	synonymous_variant c.150T>C p.Ile50Ile	PMI_RS00435	rbsC	ribose ABC transporter permease
NC_010554	118555	snp	C	T	T:90 C:0	CDS	-	1248/1509	416/502	synonymous_variant c.1248G>A p.Val416Val	PMI_RS00440	rbsA	ribose ABC transporter ATP-binding protein RbsA
NC_010554	118567	snp	A	G	G:94 A:0	CDS	-	1236/1509	412/502	synonymous_variant c.1236T>C p.Thr412Thr	PMI_RS00440	rbsA	ribose ABC transporter ATP-binding protein RbsA
NC_010554	118600	snp	C	T	T:105 C:0	CDS	-	1203/1509	401/502	synonymous_variant c.1203G>A p.Gln401Gln	PMI_RS00440	rbsA	ribose ABC transporter ATP-binding protein RbsA
NC_010554	118636	snp	G	A	A:103 G:1	CDS	-	1167/1509	389/502	synonymous_variant c.1167C>T p.Ile389Ile	PMI_RS00440	rbsA	ribose ABC transporter ATP-binding protein RbsA
NC_010554	118708	snp	G	A	A:108 G:0	CDS	-	1095/1509	365/502	synonymous_variant c.1095C>T p.Ile365Ile	PMI_RS00440	rbsA	ribose ABC transporter ATP-binding protein RbsA
NC_010554	118977	snp	A	G	G:145 A:0	CDS	-	826/1509	276/502	missense_variant c.826T>C p.Tyr276His	PMI_RS00440	rbsA	ribose ABC transporter ATP-binding protein RbsA
NC_010554	119121	snp	A	G	G:118 A:0	CDS	-	682/1509	228/502	synonymous_variant c.682T>C p.Leu228Leu	PMI_RS00440	rbsA	ribose ABC transporter ATP-binding protein RbsA
NC_010554	119170	snp	T	G	G:151 T:0	CDS	-	633/1509	211/502	synonymous_variant c.633A>C p.Val211Val	PMI_RS00440	rbsA	ribose ABC transporter ATP-binding protein RbsA
NC_010554	119390	snp	G	A	A:82 G:0	CDS	-	413/1509	138/502	missense_variant c.413C>T p.Ser138Leu	PMI_RS00440	rbsA	ribose ABC transporter ATP-binding protein RbsA
NC_010554	119898	snp	G	T	T:101 G:0	CDS	-	332/420	111/139	missense_variant c.332C>A p.Thr111Lys	PMI_RS00445	rbsD	D-ribose pyranase
NC_010554	120173	snp	C	T	T:148 C:0	CDS	-	57/420	19/139	synonymous_variant c.57G>A p.Gly19Gly	PMI_RS00445	rbsD	D-ribose pyranase
NC_010554	120573	snp	T	G	G:86 T:0	CDS	-	1872/1875	624/624	missense_variant c.1872A>C p.Arg624Ser	PMI_RS00450	dxs	1-deoxy-D-xylulose-5-phosphate synthase
NC_010554	121074	snp	A	G	G:132 A:0	CDS	-	1371/1875	457/624	synonymous_variant c.1371T>C p.Cys457Cys	PMI_RS00450	dxs	1-deoxy-D-xylulose-5-phosphate synthase
NC_010554	121182	snp	A	G	G:155 A:0	CDS	-	1263/1875	421/624	synonymous_variant c.1263T>C p.Gly421Gly	PMI_RS00450	dxs	1-deoxy-D-xylulose-5-phosphate synthase
NC_010554	121266	snp	A	G	G:124 A:0	CDS	-	1179/1875	393/624	synonymous_variant c.1179T>C p.Ser393Ser	PMI_RS00450	dxs	1-deoxy-D-xylulose-5-phosphate synthase
NC_010554	121302	snp	A	G	G:161 A:0	CDS	-	1143/1875	381/624	synonymous_variant c.1143T>C p.Ala381Ala	PMI_RS00450	dxs	1-deoxy-D-xylulose-5-phosphate synthase
NC_010554	121521	snp	T	G	G:85 T:0	CDS	-	924/1875	308/624	synonymous_variant c.924A>C p.Thr308Thr	PMI_RS00450	dxs	1-deoxy-D-xylulose-5-phosphate synthase
NC_010554	121527	snp	T	C	C:85 T:0	CDS	-	918/1875	306/624	synonymous_variant c.918A>G p.Pro306Pro	PMI_RS00450	dxs	1-deoxy-D-xylulose-5-phosphate synthase
NC_010554	121725	snp	G	A	A:142 G:0	CDS	-	720/1875	240/624	synonymous_variant c.720C>T p.Gly240Gly	PMI_RS00450	dxs	1-deoxy-D-xylulose-5-phosphate synthase
NC_010554	121782	snp	T	C	C:148 T:1	CDS	-	663/1875	221/624	synonymous_variant c.663A>G p.Pro221Pro	PMI_RS00450	dxs	1-deoxy-D-xylulose-5-phosphate synthase
NC_010554	121977	snp	A	C	C:157 A:1	CDS	-	468/1875	156/624	synonymous_variant c.468T>G p.Thr156Thr	PMI_RS00450	dxs	1-deoxy-D-xylulose-5-phosphate synthase
NC_010554	122055	snp	T	C	C:154 T:0	CDS	-	390/1875	130/624	synonymous_variant c.390A>G p.Gly130Gly	PMI_RS00450	dxs	1-deoxy-D-xylulose-5-phosphate synthase
NC_010554	122112	snp	A	T	T:150 A:0	CDS	-	333/1875	111/624	missense_variant c.333T>A p.Asp111Glu	PMI_RS00450	dxs	1-deoxy-D-xylulose-5-phosphate synthase
NC_010554	122135	complex	AGCCG	GGCCA	GGCCA:131 AGCCG:0	CDS	-	310/1875	102/624	synonymous_variant c.306_310delCGGCTinsTGGCC p.105	PMI_RS00450	dxs	1-deoxy-D-xylulose-5-phosphate synthase
NC_010554	122196	snp	A	G	G:128 A:0	CDS	-	249/1875	83/624	synonymous_variant c.249T>C p.Tyr83Tyr	PMI_RS00450	dxs	1-deoxy-D-xylulose-5-phosphate synthase
NC_010554	122859	snp	T	C	C:158 T:0	CDS	-	576/924	192/307	synonymous_variant c.576A>G p.Ala192Ala	PMI_RS00455	ispA	(2E,6E)-farnesyl diphosphate synthase
NC_010554	122895	snp	G	A	A:133 G:2	CDS	-	540/924	180/307	synonymous_variant c.540C>T p.Val180Val	PMI_RS00455	ispA	(2E,6E)-farnesyl diphosphate synthase
NC_010554	123186	snp	G	A	A:107 G:0	CDS	-	249/924	83/307	synonymous_variant c.249C>T p.Cys83Cys	PMI_RS00455	ispA	(2E,6E)-farnesyl diphosphate synthase
NC_010554	124119	snp	T	C	C:128 T:1	CDS	+	222/1452	74/483	synonymous_variant c.222T>C p.His74His	PMI_RS00465	thiI	tRNA 4-thiouridine(8) synthase ThiI
NC_010554	124728	snp	G	A	A:120 G:0	CDS	+	831/1452	277/483	synonymous_variant c.831G>A p.Glu277Glu	PMI_RS00465	thiI	tRNA 4-thiouridine(8) synthase ThiI
NC_010554	125166	complex	TC	AT	AT:92 TC:0	CDS	+	1269/1452	423/483	synonymous_variant c.1269_1270delTCinsAT p.425	PMI_RS00465	thiI	tRNA 4-thiouridine(8) synthase ThiI
NC_010554	125395	del	AC	A	A:79 AC:0
NC_010554	125428	ins	T	TG	TG:88 T:0
NC_010554	125571	snp	G	A	A:97 G:0	CDS	-	266/380	89/125	missense_variant c.266C>T p.Thr89Ile	PMI_RS00470		type II toxin-antitoxin system YafO family toxin
NC_010554	125628	snp	C	T	T:95 C:0	CDS	-	209/380	70/125	missense_variant c.209G>A p.Cys70Tyr	PMI_RS00470		type II toxin-antitoxin system YafO family toxin
NC_010554	125747	ins	C	CT	CT:58 C:0	CDS	-	89/380	30/125	frameshift_variant c.89dupA p.Tyr31fs	PMI_RS00470		type II toxin-antitoxin system YafO family toxin
NC_010554	125774	snp	T	G	G:56 T:0	CDS	-	63/380	21/125	missense_variant c.63A>C p.Lys21Asn	PMI_RS00470		type II toxin-antitoxin system YafO family toxin
NC_010554	126184	snp	C	T	T:26 C:0	CDS	-	240/582	80/193	synonymous_variant c.240G>A p.Glu80Glu	PMI_RS00475		hypothetical protein
NC_010554	126195	snp	G	A	A:30 G:0	CDS	-	229/582	77/193	missense_variant c.229C>T p.His77Tyr	PMI_RS00475		hypothetical protein
NC_010554	126546	snp	G	A	A:41 G:0
NC_010554	126824	snp	C	T	T:91 C:0	CDS	-	388/618	130/205	missense_variant c.388G>A p.Gly130Ser	PMI_RS00480	yajL	protein deglycase YajL
NC_010554	126891	snp	G	A	A:114 G:0	CDS	-	321/618	107/205	synonymous_variant c.321C>T p.Cys107Cys	PMI_RS00480	yajL	protein deglycase YajL
NC_010554	127306	snp	G	A	A:209 G:1	CDS	-	795/921	265/306	synonymous_variant c.795C>T p.Ile265Ile	PMI_RS00485	panE	2-dehydropantoate 2-reductase
NC_010554	127504	snp	G	A	A:186 G:0	CDS	-	597/921	199/306	synonymous_variant c.597C>T p.Gly199Gly	PMI_RS00485	panE	2-dehydropantoate 2-reductase
NC_010554	127669	snp	G	A	A:238 G:0	CDS	-	432/921	144/306	synonymous_variant c.432C>T p.Gly144Gly	PMI_RS00485	panE	2-dehydropantoate 2-reductase
NC_010554	128050	snp	T	C	C:160 T:0	CDS	-	51/921	17/306	synonymous_variant c.51A>G p.Ala17Ala	PMI_RS00485	panE	2-dehydropantoate 2-reductase
NC_010554	128860	ins	T	TA	TA:99 T:0
NC_010554	128917	snp	G	A	A:135 G:0	CDS	-	1365/1371	455/456	synonymous_variant c.1365C>T p.Gly455Gly	PMI_RS00495		MFS transporter
NC_010554	128971	snp	G	A	A:145 G:0	CDS	-	1311/1371	437/456	synonymous_variant c.1311C>T p.Ile437Ile	PMI_RS00495		MFS transporter
NC_010554	129075	snp	A	C	C:138 A:0	CDS	-	1207/1371	403/456	missense_variant c.1207T>G p.Ser403Ala	PMI_RS00495		MFS transporter
NC_010554	129187	snp	G	A	A:139 G:0	CDS	-	1095/1371	365/456	synonymous_variant c.1095C>T p.Tyr365Tyr	PMI_RS00495		MFS transporter
NC_010554	129286	snp	T	C	C:112 T:0	CDS	-	996/1371	332/456	synonymous_variant c.996A>G p.Pro332Pro	PMI_RS00495		MFS transporter
NC_010554	129967	snp	G	A	A:122 G:0	CDS	-	315/1371	105/456	synonymous_variant c.315C>T p.Ile105Ile	PMI_RS00495		MFS transporter
NC_010554	130363	snp	A	G	G:119 A:0
NC_010554	130691	snp	C	T	T:191 C:0	CDS	-	649/885	217/294	missense_variant c.649G>A p.Val217Ile	PMI_RS00500	cyoE	heme o synthase
NC_010554	130899	complex	TACT	AACC	AACC:163 TACT:0	CDS	-	441/885	146/294	synonymous_variant c.438_441delAGTAinsGGTT p.148	PMI_RS00500	cyoE	heme o synthase
NC_010554	131710	snp	G	A	A:197 G:0	CDS	-	585/612	195/203	synonymous_variant c.585C>T p.Thr195Thr	PMI_RS00510		cytochrome o ubiquinol oxidase subunit III
NC_010554	131773	snp	A	G	G:228 A:0	CDS	-	522/612	174/203	synonymous_variant c.522T>C p.Thr174Thr	PMI_RS00510		cytochrome o ubiquinol oxidase subunit III
NC_010554	132121	snp	T	A	A:137 T:0	CDS	-	174/612	58/203	synonymous_variant c.174A>T p.Ser58Ser	PMI_RS00510		cytochrome o ubiquinol oxidase subunit III
NC_010554	132342	snp	G	A	A:124 G:0	CDS	-	1935/1983	645/660	synonymous_variant c.1935C>T p.Thr645Thr	PMI_RS00515	cyoB	cytochrome o ubiquinol oxidase subunit I
NC_010554	132990	snp	T	C	C:141 T:0	CDS	-	1287/1983	429/660	synonymous_variant c.1287A>G p.Val429Val	PMI_RS00515	cyoB	cytochrome o ubiquinol oxidase subunit I
NC_010554	134815	snp	T	C	C:92 T:0	CDS	-	417/951	139/316	synonymous_variant c.417A>G p.Leu139Leu	PMI_RS00520	cyoA	cytochrome o ubiquinol oxidase subunit II
NC_010554	135507	snp	C	T	T:39 C:0
NC_010554	135523	snp	G	A	A:53 G:0
NC_010554	135529	snp	G	A	A:57 G:0
NC_010554	135890	snp	C	A	A:89 C:0	CDS	-	600/762	200/253	synonymous_variant c.600G>T p.Arg200Arg	PMI_RS00525		ion channel protein Tsx
NC_010554	135938	snp	T	C	C:92 T:0	CDS	-	552/762	184/253	synonymous_variant c.552A>G p.Lys184Lys	PMI_RS00525		ion channel protein Tsx
NC_010554	135949	complex	CCAG	TCAA	TCAA:94 CCAG:0	CDS	-	541/762	180/253	missense_variant c.538_541delCTGGinsTTGA p.Val181Ile	PMI_RS00525		ion channel protein Tsx
NC_010554	135962	snp	G	A	A:95 G:0	CDS	-	528/762	176/253	synonymous_variant c.528C>T p.Tyr176Tyr	PMI_RS00525		ion channel protein Tsx
NC_010554	136172	snp	T	C	C:150 T:0	CDS	-	318/762	106/253	synonymous_variant c.318A>G p.Gly106Gly	PMI_RS00525		ion channel protein Tsx
NC_010554	136196	snp	G	A	A:135 G:0	CDS	-	294/762	98/253	synonymous_variant c.294C>T p.Ser98Ser	PMI_RS00525		ion channel protein Tsx
NC_010554	136220	snp	C	A	A:154 C:0	CDS	-	270/762	90/253	missense_variant c.270G>T p.Gln90His	PMI_RS00525		ion channel protein Tsx
NC_010554	136492	snp	T	C	C:73 T:0
NC_010554	136629	snp	G	A	A:64 G:0
NC_010554	136664	snp	G	A	A:43 G:0
NC_010554	136706	snp	A	G	G:59 A:0
NC_010554	136715	snp	G	A	A:62 G:0
NC_010554	136758	snp	G	A	A:65 G:0
NC_010554	136764	snp	C	T	T:69 C:0
NC_010554	136783	snp	A	G	G:84 A:0
NC_010554	136805	snp	G	A	A:81 G:0
NC_010554	137171	snp	T	G	G:122 T:0	CDS	+	327/1374	109/457	synonymous_variant c.327T>G p.Gly109Gly	PMI_RS00530	dbpA	ATP-dependent RNA helicase DbpA
NC_010554	137243	snp	G	A	A:123 G:0	CDS	+	399/1374	133/457	synonymous_variant c.399G>A p.Leu133Leu	PMI_RS00530	dbpA	ATP-dependent RNA helicase DbpA
NC_010554	137306	snp	A	G	G:100 A:0	CDS	+	462/1374	154/457	synonymous_variant c.462A>G p.Glu154Glu	PMI_RS00530	dbpA	ATP-dependent RNA helicase DbpA
NC_010554	137937	snp	G	A	A:122 G:0	CDS	+	1093/1374	365/457	missense_variant c.1093G>A p.Asp365Asn	PMI_RS00530	dbpA	ATP-dependent RNA helicase DbpA
NC_010554	138236	snp	T	C	C:155 T:0
NC_010554	138302	complex	GATT	AATA	AATA:160 GATT:0
NC_010554	138327	snp	T	C	C:200 T:0	CDS	-	1512/1521	504/506	synonymous_variant c.1512A>G p.Thr504Thr	PMI_RS00535	ampG	muropeptide MFS transporter AmpG
NC_010554	138488	snp	A	G	G:145 A:0	CDS	-	1351/1521	451/506	synonymous_variant c.1351T>C p.Leu451Leu	PMI_RS00535	ampG	muropeptide MFS transporter AmpG
NC_010554	138594	snp	A	G	G:138 A:0	CDS	-	1245/1521	415/506	synonymous_variant c.1245T>C p.Phe415Phe	PMI_RS00535	ampG	muropeptide MFS transporter AmpG
NC_010554	138650	snp	T	G	G:116 T:0	CDS	-	1189/1521	397/506	missense_variant c.1189A>C p.Ile397Leu	PMI_RS00535	ampG	muropeptide MFS transporter AmpG
NC_010554	138681	snp	A	C	C:98 A:0	CDS	-	1158/1521	386/506	synonymous_variant c.1158T>G p.Leu386Leu	PMI_RS00535	ampG	muropeptide MFS transporter AmpG
NC_010554	138735	snp	A	G	G:115 A:0	CDS	-	1104/1521	368/506	synonymous_variant c.1104T>C p.Val368Val	PMI_RS00535	ampG	muropeptide MFS transporter AmpG
NC_010554	138744	snp	A	T	T:122 A:0	CDS	-	1095/1521	365/506	synonymous_variant c.1095T>A p.Arg365Arg	PMI_RS00535	ampG	muropeptide MFS transporter AmpG
NC_010554	139284	snp	G	A	A:160 G:0	CDS	-	555/1521	185/506	synonymous_variant c.555C>T p.Gly185Gly	PMI_RS00535	ampG	muropeptide MFS transporter AmpG
NC_010554	139350	snp	C	T	T:160 C:0	CDS	-	489/1521	163/506	synonymous_variant c.489G>A p.Ala163Ala	PMI_RS00535	ampG	muropeptide MFS transporter AmpG
NC_010554	139433	snp	G	A	A:142 G:0	CDS	-	406/1521	136/506	synonymous_variant c.406C>T p.Leu136Leu	PMI_RS00535	ampG	muropeptide MFS transporter AmpG
NC_010554	139596	snp	C	T	T:105 C:0	CDS	-	243/1521	81/506	synonymous_variant c.243G>A p.Arg81Arg	PMI_RS00535	ampG	muropeptide MFS transporter AmpG
NC_010554	139929	snp	G	A	A:78 G:0	CDS	-	546/579	182/192	synonymous_variant c.546C>T p.Ser182Ser	PMI_RS00540		lipoprotein
NC_010554	140049	snp	A	G	G:137 A:0	CDS	-	426/579	142/192	synonymous_variant c.426T>C p.Thr142Thr	PMI_RS00540		lipoprotein
NC_010554	140058	complex	GCTA	ACTG	ACTG:125 GCTA:0	CDS	-	417/579	138/192	synonymous_variant c.414_417delTAGCinsCAGT p.140	PMI_RS00540		lipoprotein
NC_010554	140259	complex	GGGG	AGGT	AGGT:97 GGGG:0	CDS	-	216/579	71/192	synonymous_variant c.213_216delCCCCinsACCT p.73	PMI_RS00540		lipoprotein
NC_010554	140603	snp	G	A	A:97 G:0
NC_010554	140636	snp	T	C	C:100 T:0
NC_010554	140737	snp	T	G	G:105 T:0
NC_010554	142002	snp	A	G	G:106 A:0	CDS	+	561/1305	187/434	synonymous_variant c.561A>G p.Leu187Leu	PMI_RS00550	tig	trigger factor
NC_010554	142011	snp	C	T	T:112 C:0	CDS	+	570/1305	190/434	synonymous_variant c.570C>T p.Gly190Gly	PMI_RS00550	tig	trigger factor
NC_010554	142017	snp	C	T	T:113 C:0	CDS	+	576/1305	192/434	synonymous_variant c.576C>T p.Gly192Gly	PMI_RS00550	tig	trigger factor
NC_010554	142035	snp	T	C	C:96 T:0	CDS	+	594/1305	198/434	synonymous_variant c.594T>C p.Phe198Phe	PMI_RS00550	tig	trigger factor
NC_010554	142080	snp	C	T	T:74 C:0	CDS	+	639/1305	213/434	synonymous_variant c.639C>T p.Ile213Ile	PMI_RS00550	tig	trigger factor
NC_010554	142117	snp	C	T	T:73 C:0	CDS	+	676/1305	226/434	synonymous_variant c.676C>T p.Leu226Leu	PMI_RS00550	tig	trigger factor
NC_010554	142273	snp	T	C	C:82 T:2	CDS	+	832/1305	278/434	synonymous_variant c.832T>C p.Leu278Leu	PMI_RS00550	tig	trigger factor
NC_010554	143413	snp	G	A	A:158 G:0	CDS	+	411/624	137/207	synonymous_variant c.411G>A p.Gln137Gln	PMI_RS00555	clpP	ATP-dependent Clp endopeptidase proteolytic subunit ClpP
NC_010554	143518	snp	G	T	T:138 G:0	CDS	+	516/624	172/207	synonymous_variant c.516G>T p.Gly172Gly	PMI_RS00555	clpP	ATP-dependent Clp endopeptidase proteolytic subunit ClpP
NC_010554	144334	snp	G	A	A:106 G:0	CDS	+	564/1272	188/423	synonymous_variant c.564G>A p.Lys188Lys	PMI_RS00560	clpX	ATP-dependent protease ATP-binding subunit ClpX
NC_010554	144433	snp	C	T	T:117 C:0	CDS	+	663/1272	221/423	synonymous_variant c.663C>T p.Ser221Ser	PMI_RS00560	clpX	ATP-dependent protease ATP-binding subunit ClpX
NC_010554	144451	snp	A	G	G:121 A:0	CDS	+	681/1272	227/423	synonymous_variant c.681A>G p.Gly227Gly	PMI_RS00560	clpX	ATP-dependent protease ATP-binding subunit ClpX
NC_010554	144547	snp	T	G	G:117 T:0	CDS	+	777/1272	259/423	synonymous_variant c.777T>G p.Ala259Ala	PMI_RS00560	clpX	ATP-dependent protease ATP-binding subunit ClpX
NC_010554	144856	snp	G	T	T:164 G:0	CDS	+	1086/1272	362/423	synonymous_variant c.1086G>T p.Ala362Ala	PMI_RS00560	clpX	ATP-dependent protease ATP-binding subunit ClpX
NC_010554	145965	snp	G	A	A:120 G:0	CDS	+	666/2355	222/784	synonymous_variant c.666G>A p.Glu222Glu	PMI_RS00565	lon	endopeptidase La
NC_010554	145977	snp	C	T	T:109 C:0	CDS	+	678/2355	226/784	synonymous_variant c.678C>T p.Arg226Arg	PMI_RS00565	lon	endopeptidase La
NC_010554	146361	snp	A	G	G:134 A:0	CDS	+	1062/2355	354/784	synonymous_variant c.1062A>G p.Leu354Leu	PMI_RS00565	lon	endopeptidase La
NC_010554	146388	complex	ATCA	GTCG	GTCG:108 ATCA:0	CDS	+	1089/2355	363/784	synonymous_variant c.1089_1092delATCAinsGTCG p.365	PMI_RS00565	lon	endopeptidase La
NC_010554	146454	snp	G	A	A:101 G:0	CDS	+	1155/2355	385/784	synonymous_variant c.1155G>A p.Val385Val	PMI_RS00565	lon	endopeptidase La
NC_010554	146499	snp	A	G	G:121 A:0	CDS	+	1200/2355	400/784	synonymous_variant c.1200A>G p.Gly400Gly	PMI_RS00565	lon	endopeptidase La
NC_010554	146541	snp	T	C	C:115 T:0	CDS	+	1242/2355	414/784	synonymous_variant c.1242T>C p.Gly414Gly	PMI_RS00565	lon	endopeptidase La
NC_010554	146619	snp	G	A	A:125 G:0	CDS	+	1320/2355	440/784	synonymous_variant c.1320G>A p.Leu440Leu	PMI_RS00565	lon	endopeptidase La
NC_010554	146649	snp	T	C	C:116 T:0	CDS	+	1350/2355	450/784	synonymous_variant c.1350T>C p.Ile450Ile	PMI_RS00565	lon	endopeptidase La
NC_010554	147127	snp	T	C	C:126 T:0	CDS	+	1828/2355	610/784	synonymous_variant c.1828T>C p.Leu610Leu	PMI_RS00565	lon	endopeptidase La
NC_010554	147414	snp	T	A	A:87 T:0	CDS	+	2115/2355	705/784	synonymous_variant c.2115T>A p.Gly705Gly	PMI_RS00565	lon	endopeptidase La
NC_010554	148374	snp	G	A	A:169 G:0
NC_010554	148957	snp	C	T	T:90 C:0	CDS	+	339/1878	113/625	synonymous_variant c.339C>T p.Gly113Gly	PMI_RS00575	ppiD	peptidylprolyl isomerase
NC_010554	149065	snp	G	T	T:88 G:0	CDS	+	447/1878	149/625	synonymous_variant c.447G>T p.Ala149Ala	PMI_RS00575	ppiD	peptidylprolyl isomerase
NC_010554	149096	snp	C	T	T:81 C:0	CDS	+	478/1878	160/625	synonymous_variant c.478C>T p.Leu160Leu	PMI_RS00575	ppiD	peptidylprolyl isomerase
NC_010554	149152	snp	C	T	T:96 C:0	CDS	+	534/1878	178/625	synonymous_variant c.534C>T p.Ser178Ser	PMI_RS00575	ppiD	peptidylprolyl isomerase
NC_010554	149182	snp	A	G	G:107 A:0	CDS	+	564/1878	188/625	synonymous_variant c.564A>G p.Leu188Leu	PMI_RS00575	ppiD	peptidylprolyl isomerase
NC_010554	149419	snp	T	C	C:98 T:0	CDS	+	801/1878	267/625	synonymous_variant c.801T>C p.Val267Val	PMI_RS00575	ppiD	peptidylprolyl isomerase
NC_010554	149509	snp	C	T	T:93 C:0	CDS	+	891/1878	297/625	synonymous_variant c.891C>T p.Phe297Phe	PMI_RS00575	ppiD	peptidylprolyl isomerase
NC_010554	150341	snp	T	C	C:133 T:0	CDS	+	1723/1878	575/625	synonymous_variant c.1723T>C p.Leu575Leu	PMI_RS00575	ppiD	peptidylprolyl isomerase
NC_010554	150904	snp	G	A	A:150 G:0	CDS	+	154/375	52/124	missense_variant c.154G>A p.Val52Ile	PMI_RS00580		ComEA family DNA-binding protein
NC_010554	151526	snp	T	C	C:123 T:0	CDS	+	189/408	63/135	synonymous_variant c.189T>C p.Pro63Pro	PMI_RS00585		acyl-CoA thioesterase
NC_010554	151610	snp	G	T	T:104 G:0	CDS	+	273/408	91/135	synonymous_variant c.273G>T p.Val91Val	PMI_RS00585		acyl-CoA thioesterase
NC_010554	151832	ins	G	GGA	GGA:120 G:0
NC_010554	151874	mnp	GT	AC	AC:143 GT:0
NC_010554	151885	snp	G	T	T:148 G:0
NC_010554	151895	ins	A	AC	AC:133 A:0
NC_010554	151937	del	ATTGGTT	A	A:86 ATTGGTT:0
NC_010554	152005	snp	T	A	A:100 T:0
NC_010554	152011	del	AAAC	A	A:93 AAAC:0
NC_010554	152071	snp	C	T	T:91 C:0
NC_010554	152085	snp	C	T	T:90 C:0
NC_010554	152150	snp	C	T	T:95 C:0	CDS	-	685/699	229/232	missense_variant c.685G>A p.Val229Ile	PMI_RS00590	queC	7-cyano-7-deazaguanine synthase QueC
NC_010554	152229	snp	G	T	T:121 G:0	CDS	-	606/699	202/232	synonymous_variant c.606C>A p.Ala202Ala	PMI_RS00590	queC	7-cyano-7-deazaguanine synthase QueC
NC_010554	152352	snp	T	C	C:124 T:0	CDS	-	483/699	161/232	synonymous_variant c.483A>G p.Leu161Leu	PMI_RS00590	queC	7-cyano-7-deazaguanine synthase QueC
NC_010554	152397	snp	C	T	T:116 C:0	CDS	-	438/699	146/232	synonymous_variant c.438G>A p.Ala146Ala	PMI_RS00590	queC	7-cyano-7-deazaguanine synthase QueC
NC_010554	152412	snp	T	C	C:126 T:0	CDS	-	423/699	141/232	synonymous_variant c.423A>G p.Lys141Lys	PMI_RS00590	queC	7-cyano-7-deazaguanine synthase QueC
NC_010554	152469	snp	A	G	G:124 A:0	CDS	-	366/699	122/232	synonymous_variant c.366T>C p.Thr122Thr	PMI_RS00590	queC	7-cyano-7-deazaguanine synthase QueC
NC_010554	152619	snp	G	A	A:173 G:0	CDS	-	216/699	72/232	synonymous_variant c.216C>T p.Ser72Ser	PMI_RS00590	queC	7-cyano-7-deazaguanine synthase QueC
NC_010554	153434	snp	C	T	T:133 C:0	CDS	+	443/462	148/153	missense_variant c.443C>T p.Ala148Val	PMI_RS00595		Lrp/AsnC family transcriptional regulator
NC_010554	153481	del	AT	A	A:119 AT:0
NC_010554	153617	snp	G	A	A:140 G:0	CDS	+	108/1746	36/581	synonymous_variant c.108G>A p.Pro36Pro	PMI_RS00600		SmdA family multidrug ABC transporter permease/ATP-binding protein
NC_010554	153743	snp	T	A	A:138 T:0	CDS	+	234/1746	78/581	synonymous_variant c.234T>A p.Arg78Arg	PMI_RS00600		SmdA family multidrug ABC transporter permease/ATP-binding protein
NC_010554	153776	snp	G	A	A:140 G:0	CDS	+	267/1746	89/581	synonymous_variant c.267G>A p.Ala89Ala	PMI_RS00600		SmdA family multidrug ABC transporter permease/ATP-binding protein
NC_010554	153839	snp	C	T	T:146 C:0	CDS	+	330/1746	110/581	synonymous_variant c.330C>T p.Arg110Arg	PMI_RS00600		SmdA family multidrug ABC transporter permease/ATP-binding protein
NC_010554	153860	snp	C	T	T:144 C:0	CDS	+	351/1746	117/581	synonymous_variant c.351C>T p.Ile117Ile	PMI_RS00600		SmdA family multidrug ABC transporter permease/ATP-binding protein
NC_010554	154025	snp	G	A	A:158 G:0	CDS	+	516/1746	172/581	synonymous_variant c.516G>A p.Ala172Ala	PMI_RS00600		SmdA family multidrug ABC transporter permease/ATP-binding protein
NC_010554	154072	snp	G	A	A:117 G:0	CDS	+	563/1746	188/581	missense_variant c.563G>A p.Ser188Asn	PMI_RS00600		SmdA family multidrug ABC transporter permease/ATP-binding protein
NC_010554	154592	complex	TGGTGAG	AGGGGAT	AGGGGAT:114 TGGTGAG:0	CDS	+	1083/1746	361/581	missense_variant c.1083_1089delTGGTGAGinsAGGGGAT p.Glu363Asp	PMI_RS00600		SmdA family multidrug ABC transporter permease/ATP-binding protein
NC_010554	155838	snp	C	A	A:121 C:0	CDS	+	597/1788	199/595	synonymous_variant c.597C>A p.Arg199Arg	PMI_RS00605		SmdB family multidrug efflux ABC transporter permease/ATP-binding protein
NC_010554	155942	snp	A	G	G:158 A:0	CDS	+	701/1788	234/595	missense_variant c.701A>G p.Lys234Arg	PMI_RS00605		SmdB family multidrug efflux ABC transporter permease/ATP-binding protein
NC_010554	155979	snp	A	T	T:160 A:0	CDS	+	738/1788	246/595	synonymous_variant c.738A>T p.Arg246Arg	PMI_RS00605		SmdB family multidrug efflux ABC transporter permease/ATP-binding protein
NC_010554	156000	complex	CGGGTTAT	TGGGCTAC	TGGGCTAC:140 CGGGTTAT:0	CDS	+	759/1788	253/595	synonymous_variant c.759_766delCGGGTTATinsTGGGCTAC p.257	PMI_RS00605		SmdB family multidrug efflux ABC transporter permease/ATP-binding protein
NC_010554	156231	snp	G	A	A:191 G:0	CDS	+	990/1788	330/595	synonymous_variant c.990G>A p.Pro330Pro	PMI_RS00605		SmdB family multidrug efflux ABC transporter permease/ATP-binding protein
NC_010554	156474	complex	GTGC	AAGT	AAGT:134 GTGC:0	CDS	+	1233/1788	411/595	missense_variant c.1233_1236delGTGCinsAAGT p.Cys412Ser	PMI_RS00605		SmdB family multidrug efflux ABC transporter permease/ATP-binding protein
NC_010554	156543	snp	T	C	C:207 T:0	CDS	+	1302/1788	434/595	synonymous_variant c.1302T>C p.Gly434Gly	PMI_RS00605		SmdB family multidrug efflux ABC transporter permease/ATP-binding protein
NC_010554	156612	snp	T	A	A:171 T:0	CDS	+	1371/1788	457/595	synonymous_variant c.1371T>A p.Thr457Thr	PMI_RS00605		SmdB family multidrug efflux ABC transporter permease/ATP-binding protein
NC_010554	156816	snp	G	A	A:120 G:0	CDS	+	1575/1788	525/595	synonymous_variant c.1575G>A p.Thr525Thr	PMI_RS00605		SmdB family multidrug efflux ABC transporter permease/ATP-binding protein
NC_010554	156903	snp	T	A	A:146 T:0	CDS	+	1662/1788	554/595	synonymous_variant c.1662T>A p.Arg554Arg	PMI_RS00605		SmdB family multidrug efflux ABC transporter permease/ATP-binding protein
NC_010554	157033	snp	T	A	A:156 T:0
NC_010554	157187	snp	G	C	C:122 G:0
NC_010554	157325	snp	T	C	C:128 T:1	CDS	+	78/339	26/112	synonymous_variant c.78T>C p.Asn26Asn	PMI_RS00610		P-II family nitrogen regulator
NC_010554	157391	snp	A	C	C:120 A:0	CDS	+	144/339	48/112	synonymous_variant c.144A>C p.Gly48Gly	PMI_RS00610		P-II family nitrogen regulator
NC_010554	157667	snp	T	C	C:130 T:0	CDS	+	69/1299	23/432	synonymous_variant c.69T>C p.Ile23Ile	PMI_RS00615	amtB	ammonium transporter AmtB
NC_010554	157922	snp	C	A	A:112 C:0	CDS	+	324/1299	108/432	synonymous_variant c.324C>A p.Leu108Leu	PMI_RS00615	amtB	ammonium transporter AmtB
NC_010554	158099	snp	C	T	T:122 C:0	CDS	+	501/1299	167/432	synonymous_variant c.501C>T p.Pro167Pro	PMI_RS00615	amtB	ammonium transporter AmtB
NC_010554	158168	snp	G	A	A:167 G:0	CDS	+	570/1299	190/432	synonymous_variant c.570G>A p.Gly190Gly	PMI_RS00615	amtB	ammonium transporter AmtB
NC_010554	158342	snp	C	T	T:195 C:0	CDS	+	744/1299	248/432	synonymous_variant c.744C>T p.Ser248Ser	PMI_RS00615	amtB	ammonium transporter AmtB
NC_010554	158666	snp	C	G	G:134 C:0	CDS	+	1068/1299	356/432	synonymous_variant c.1068C>G p.Gly356Gly	PMI_RS00615	amtB	ammonium transporter AmtB
NC_010554	158708	snp	G	A	A:145 G:0	CDS	+	1110/1299	370/432	synonymous_variant c.1110G>A p.Glu370Glu	PMI_RS00615	amtB	ammonium transporter AmtB
NC_010554	158714	snp	G	A	A:153 G:0	CDS	+	1116/1299	372/432	missense_variant c.1116G>A p.Met372Ile	PMI_RS00615	amtB	ammonium transporter AmtB
NC_010554	158804	snp	C	T	T:163 C:0	CDS	+	1206/1299	402/432	synonymous_variant c.1206C>T p.Ile402Ile	PMI_RS00615	amtB	ammonium transporter AmtB
NC_010554	159532	snp	A	G	G:114 A:0	CDS	-	285/876	95/291	synonymous_variant c.285T>C p.Ile95Ile	PMI_RS00620	tesB	acyl-CoA thioesterase II
NC_010554	159594	snp	C	T	T:116 C:0	CDS	-	223/876	75/291	missense_variant c.223G>A p.Val75Ile	PMI_RS00620	tesB	acyl-CoA thioesterase II
NC_010554	160109	snp	G	T	T:112 G:0
NC_010554	160388	snp	A	G	G:138 A:0
NC_010554	160409	snp	T	A	A:142 T:0
NC_010554	160677	snp	A	G	G:130 A:0	CDS	-	135/204	45/67	synonymous_variant c.135T>C p.Arg45Arg	PMI_RS00625	hha	hemolysin expression modulator Hha
NC_010554	161799	snp	A	T	T:121 A:0
NC_010554	161861	snp	T	C	C:125 T:0
NC_010554	161873	snp	A	G	G:117 A:0
NC_010554	162024	snp	T	C	C:111 T:0	CDS	-	3012/3159	1004/1052	synonymous_variant c.3012A>G p.Ser1004Ser	PMI_RS00635		multidrug efflux RND transporter permease subunit
NC_010554	162039	snp	G	A	A:113 G:0	CDS	-	2997/3159	999/1052	synonymous_variant c.2997C>T p.Ser999Ser	PMI_RS00635		multidrug efflux RND transporter permease subunit
NC_010554	162132	snp	G	A	A:125 G:0	CDS	-	2904/3159	968/1052	synonymous_variant c.2904C>T p.Asp968Asp	PMI_RS00635		multidrug efflux RND transporter permease subunit
NC_010554	162531	snp	T	C	C:198 T:0	CDS	-	2505/3159	835/1052	synonymous_variant c.2505A>G p.Pro835Pro	PMI_RS00635		multidrug efflux RND transporter permease subunit
NC_010554	163029	snp	C	T	T:92 C:0	CDS	-	2007/3159	669/1052	synonymous_variant c.2007G>A p.Ala669Ala	PMI_RS00635		multidrug efflux RND transporter permease subunit
NC_010554	163431	snp	A	T	T:125 A:0	CDS	-	1605/3159	535/1052	synonymous_variant c.1605T>A p.Arg535Arg	PMI_RS00635		multidrug efflux RND transporter permease subunit
NC_010554	163467	snp	A	G	G:135 A:0	CDS	-	1569/3159	523/1052	synonymous_variant c.1569T>C p.Ser523Ser	PMI_RS00635		multidrug efflux RND transporter permease subunit
NC_010554	163554	snp	T	C	C:123 T:0	CDS	-	1482/3159	494/1052	synonymous_variant c.1482A>G p.Ala494Ala	PMI_RS00635		multidrug efflux RND transporter permease subunit
NC_010554	164511	snp	A	C	C:170 A:0	CDS	-	525/3159	175/1052	synonymous_variant c.525T>G p.Thr175Thr	PMI_RS00635		multidrug efflux RND transporter permease subunit
NC_010554	164592	snp	T	C	C:162 T:0	CDS	-	444/3159	148/1052	synonymous_variant c.444A>G p.Ser148Ser	PMI_RS00635		multidrug efflux RND transporter permease subunit
NC_010554	165374	snp	A	T	T:143 A:0	CDS	-	867/1191	289/396	synonymous_variant c.867T>A p.Pro289Pro	PMI_RS00640		efflux RND transporter periplasmic adaptor subunit
NC_010554	165398	snp	A	C	C:132 A:0	CDS	-	843/1191	281/396	synonymous_variant c.843T>G p.Pro281Pro	PMI_RS00640		efflux RND transporter periplasmic adaptor subunit
NC_010554	165443	snp	G	A	A:128 G:0	CDS	-	798/1191	266/396	synonymous_variant c.798C>T p.Thr266Thr	PMI_RS00640		efflux RND transporter periplasmic adaptor subunit
NC_010554	165479	snp	G	A	A:130 G:1	CDS	-	762/1191	254/396	synonymous_variant c.762C>T p.Tyr254Tyr	PMI_RS00640		efflux RND transporter periplasmic adaptor subunit
NC_010554	165494	snp	G	A	A:139 G:0	CDS	-	747/1191	249/396	synonymous_variant c.747C>T p.Thr249Thr	PMI_RS00640		efflux RND transporter periplasmic adaptor subunit
NC_010554	165896	snp	T	C	C:132 T:0	CDS	-	345/1191	115/396	synonymous_variant c.345A>G p.Ala115Ala	PMI_RS00640		efflux RND transporter periplasmic adaptor subunit
NC_010554	166820	snp	A	G	G:118 A:0	CDS	+	455/645	152/214	missense_variant c.455A>G p.Lys152Arg	PMI_RS00645	acrR	multidrug efflux transporter transcriptional repressor AcrR
NC_010554	166827	complex	CCCA	TCCT	TCCT:117 CCCA:0	CDS	+	462/645	154/214	synonymous_variant c.462_465delCCCAinsTCCT p.156	PMI_RS00645	acrR	multidrug efflux transporter transcriptional repressor AcrR
NC_010554	168482	snp	T	C	C:152 T:0	CDS	+	966/3429	322/1142	synonymous_variant c.966T>C p.Ser322Ser	PMI_RS00655	mscK	mechanosensitive channel MscK
NC_010554	168584	snp	A	G	G:118 A:0	CDS	+	1068/3429	356/1142	synonymous_variant c.1068A>G p.Leu356Leu	PMI_RS00655	mscK	mechanosensitive channel MscK
NC_010554	168647	snp	T	C	C:113 T:0	CDS	+	1131/3429	377/1142	synonymous_variant c.1131T>C p.Ala377Ala	PMI_RS00655	mscK	mechanosensitive channel MscK
NC_010554	168928	snp	A	G	G:126 A:0	CDS	+	1412/3429	471/1142	missense_variant c.1412A>G p.Asn471Ser	PMI_RS00655	mscK	mechanosensitive channel MscK
NC_010554	169088	snp	G	A	A:145 G:0	CDS	+	1572/3429	524/1142	synonymous_variant c.1572G>A p.Val524Val	PMI_RS00655	mscK	mechanosensitive channel MscK
NC_010554	169101	snp	G	A	A:123 G:0	CDS	+	1585/3429	529/1142	missense_variant c.1585G>A p.Val529Ile	PMI_RS00655	mscK	mechanosensitive channel MscK
NC_010554	169122	snp	A	G	G:144 A:0	CDS	+	1606/3429	536/1142	missense_variant c.1606A>G p.Ile536Val	PMI_RS00655	mscK	mechanosensitive channel MscK
NC_010554	169214	snp	G	A	A:183 G:0	CDS	+	1698/3429	566/1142	synonymous_variant c.1698G>A p.Leu566Leu	PMI_RS00655	mscK	mechanosensitive channel MscK
NC_010554	169283	snp	A	T	T:171 A:0	CDS	+	1767/3429	589/1142	synonymous_variant c.1767A>T p.Leu589Leu	PMI_RS00655	mscK	mechanosensitive channel MscK
NC_010554	169478	snp	C	A	A:154 C:0	CDS	+	1962/3429	654/1142	synonymous_variant c.1962C>A p.Pro654Pro	PMI_RS00655	mscK	mechanosensitive channel MscK
NC_010554	169712	snp	T	C	C:135 T:0	CDS	+	2196/3429	732/1142	synonymous_variant c.2196T>C p.Thr732Thr	PMI_RS00655	mscK	mechanosensitive channel MscK
NC_010554	170021	snp	T	C	C:135 T:0	CDS	+	2505/3429	835/1142	synonymous_variant c.2505T>C p.Ile835Ile	PMI_RS00655	mscK	mechanosensitive channel MscK
NC_010554	170537	snp	T	C	C:140 T:0	CDS	+	3021/3429	1007/1142	synonymous_variant c.3021T>C p.Thr1007Thr	PMI_RS00655	mscK	mechanosensitive channel MscK
NC_010554	170873	snp	A	G	G:123 A:0	CDS	+	3357/3429	1119/1142	synonymous_variant c.3357A>G p.Gly1119Gly	PMI_RS00655	mscK	mechanosensitive channel MscK
NC_010554	170921	snp	T	A	A:113 T:0	CDS	+	3405/3429	1135/1142	synonymous_variant c.3405T>A p.Pro1135Pro	PMI_RS00655	mscK	mechanosensitive channel MscK
NC_010554	171063	snp	A	G	G:126 A:0	CDS	-	51/156	17/51	synonymous_variant c.51T>C p.Ile17Ile	PMI_RS18805	rsmS	pleiotropic regulatory protein RsmS
NC_010554	172660	snp	C	T	T:121 C:0	CDS	+	77/1977	26/658	missense_variant c.77C>T p.Thr26Ile	PMI_RS00670	dnaX	DNA polymerase III subunit gamma/tau
NC_010554	173241	snp	C	T	T:135 C:0	CDS	+	658/1977	220/658	synonymous_variant c.658C>T p.Leu220Leu	PMI_RS00670	dnaX	DNA polymerase III subunit gamma/tau
NC_010554	173315	snp	T	C	C:126 T:0	CDS	+	732/1977	244/658	synonymous_variant c.732T>C p.Ile244Ile	PMI_RS00670	dnaX	DNA polymerase III subunit gamma/tau
NC_010554	173366	snp	C	T	T:153 C:0	CDS	+	783/1977	261/658	synonymous_variant c.783C>T p.Gly261Gly	PMI_RS00670	dnaX	DNA polymerase III subunit gamma/tau
NC_010554	173795	snp	C	T	T:97 C:0	CDS	+	1212/1977	404/658	synonymous_variant c.1212C>T p.Pro404Pro	PMI_RS00670	dnaX	DNA polymerase III subunit gamma/tau
NC_010554	173894	snp	A	G	G:80 A:0	CDS	+	1311/1977	437/658	synonymous_variant c.1311A>G p.Glu437Glu	PMI_RS00670	dnaX	DNA polymerase III subunit gamma/tau
NC_010554	174086	snp	A	T	T:59 A:0	CDS	+	1503/1977	501/658	synonymous_variant c.1503A>T p.Thr501Thr	PMI_RS00670	dnaX	DNA polymerase III subunit gamma/tau
NC_010554	174092	snp	C	T	T:54 C:0	CDS	+	1509/1977	503/658	synonymous_variant c.1509C>T p.Pro503Pro	PMI_RS00670	dnaX	DNA polymerase III subunit gamma/tau
NC_010554	174701	snp	T	A	A:118 T:0	CDS	+	87/330	29/109	synonymous_variant c.87T>A p.Ala29Ala	PMI_RS00675		YbaB/EbfC family nucleoid-associated protein
NC_010554	175600	del	CT	C	C:112 CT:2
NC_010554	175767	snp	T	A	A:69 T:0
NC_010554	176584	snp	C	A	A:176 C:0	CDS	+	585/2151	195/716	synonymous_variant c.585C>A p.Val195Val	PMI_RS00685		carbon starvation protein A
NC_010554	176743	snp	A	G	G:152 A:0	CDS	+	744/2151	248/716	synonymous_variant c.744A>G p.Gly248Gly	PMI_RS00685		carbon starvation protein A
NC_010554	176929	snp	A	C	C:155 A:0	CDS	+	930/2151	310/716	synonymous_variant c.930A>C p.Pro310Pro	PMI_RS00685		carbon starvation protein A
NC_010554	177052	complex	AACG	CACA	CACA:167 AACG:0	CDS	+	1053/2151	351/716	synonymous_variant c.1053_1056delAACGinsCACA p.353	PMI_RS00685		carbon starvation protein A
[truncated: 20,166 more rows]

## Sheet: M547
CHROM	POS	TYPE	REF	ALT	EVIDENCE	FTYPE	STRAND	NT_POS	AA_POS	EFFECT	LOCUS_TAG	GENE	PRODUCT
[truncated: 11,296 more rows]

## Sheet: M548
CHROM	POS	TYPE	REF	ALT	EVIDENCE	FTYPE	STRAND	NT_POS	AA_POS	EFFECT	LOCUS_TAG	GENE	PRODUCT
[truncated: 20,421 more rows]

[truncated: 74 more sheets: M557, M558, M566, M568, M570, M572, M590, M591, M645, PR00020, PR00031, PR00045, PR00046, PR00058, PR00066, PR00067, PR00090, PR00104, PR00136, PR00183 …]
